# Supplementary material for: 1,3,5-Tri-p-tolyl­pentane-1,5-dione
Source: Acta Crystallogr Sect E Struct Rep Online. 2008 Nov 13;64(Pt 12):o2330. doi: 10.1107/S1600536808036854 (PMC2959968; doi:10.1107/S1600536808036854)
Supplement: Supplementary file 1 [file e-64-o2330-sup1.cif]

##############################################################################
###                                                                        ###
###        Electronic paper (Acta Crystallographica Section E)             ###
###                                                                        ###
##############################################################################
#                                                                            #
# This CIF contains the data in a paper accepted for publication in Acta     #
# Crystallographica Section E. It conforms to the requirements of Notes      #
# for Authors for Section E, and has been peer reviewed under the auspices   #
# of the IUCr Commission on Journals.                                        #
#                                                                            #
# Full details of the Crystallographic Information File format               #
# are given in the paper "The Crystallographic Information File (CIF):       #
# a New Standard Archive File for Crystallography" by S. R. Hall, F. H.      #
# Allen and I. D. Brown [Acta Cryst. (1991), A47, 655-685].                  #
#                                                                            #
# The current version of the core CIF dictionary is obtainable from          #
# ftp://ftp.iucr.org/pub/cif_core.dic. The current version number is 2.4.    #
#                                                                            #
# Software is freely available for graphical display of the structure(s) in  #
# this CIF.  For information consult the CIF home page http://www.iucr.org/  #
# cif/home.html                                                              #
#                                                                            #
# This file may be used for bona fide research purposes within the           #
# scientific community so long as proper attribution is given to the journal # 
# article from which it was obtained.                                        #
#                                                                            #
##############################################################################
                                             
data_I
_audit_creation_method     SHELXL-97
_chemical_name_systematic
;
1,3,5-Tri-<i>p</i>-tolylpentane-1,5-dione
;
_chemical_name_common     ?
_chemical_formula_moiety     'C26 H26 O2'
_chemical_formula_sum     'C26 H26 O2'
_chemical_formula_iupac     'C26 H26 O2'
_chemical_formula_weight     370.47
_chemical_melting_point     ?
_symmetry_cell_setting     Orthorhombic
_symmetry_space_group_name_H-M     'P n a 21'
_symmetry_space_group_name_Hall     'P 2c -2n'
loop_
    _symmetry_equiv_pos_as_xyz
    'x, y, z'
    '-x, -y, z+1/2'
    'x+1/2, -y+1/2, z'
    '-x+1/2, y+1/2, z+1/2'
_cell_length_a     10.6611(19)
_cell_length_b     10.3876(18)
_cell_length_c     19.541(3)
_cell_angle_alpha     90.00
_cell_angle_beta     90.00
_cell_angle_gamma     90.00
_cell_volume     2164.0(6)
_cell_formula_units_Z     4
_cell_measurement_reflns_used     1747
_cell_measurement_theta_min     2.22
_cell_measurement_theta_max     23.47
_cell_measurement_temperature     295(2)
_exptl_crystal_description     needle
_exptl_crystal_colour     Colorless
_exptl_crystal_size_max     0.34
_exptl_crystal_size_mid     0.24
_exptl_crystal_size_min     0.18
_exptl_crystal_density_diffrn     1.137
_exptl_crystal_density_meas     ?
_exptl_crystal_density_method     'not measured'
_exptl_crystal_F_000     792
_exptl_absorpt_coefficient_mu     0.070
_exptl_absorpt_correction_type     'multi-scan'
_exptl_absorpt_process_details     '(SADABS; Sheldrick, 1996)'
_exptl_absorpt_correction_T_min     0.977
_exptl_absorpt_correction_T_max     0.991
_exptl_special_details
;
;
_diffrn_ambient_temperature     295(2)
_diffrn_radiation_type     MoK\a
_diffrn_radiation_wavelength     0.71073
_diffrn_radiation_source     'fine-focus sealed tube'
_diffrn_radiation_monochromator     graphite
_diffrn_measurement_device_type
;
Bruker SMART APEX area-detector
;
_diffrn_measurement_method     '\f and \w'
_diffrn_detector_area_resol_mean     ?
_diffrn_reflns_number     8705
_diffrn_reflns_av_R_equivalents     0.0312
_diffrn_reflns_av_sigmaI/netI     0.0291
_diffrn_reflns_theta_min     2.08
_diffrn_reflns_theta_max     26.00
_diffrn_reflns_theta_full     26.00
_diffrn_measured_fraction_theta_max     0.976
_diffrn_measured_fraction_theta_full     0.976
_diffrn_reflns_limit_h_min     -13
_diffrn_reflns_limit_h_max     7
_diffrn_reflns_limit_k_min     -12
_diffrn_reflns_limit_k_max     12
_diffrn_reflns_limit_l_min     -22
_diffrn_reflns_limit_l_max     23
_diffrn_standards_number     ?
_diffrn_standards_interval_count     ?
_diffrn_standards_interval_time     ?
_diffrn_standards_decay_%     ?
_refine_special_details
;
Refinement of <i>F</i>^2^ against ALL reflections. The weighted <i>R</i>-factor
<i>wR</i> and goodness of fit <i>S</i> are based on <i>F</i>^2^, conventional
<i>R</i>-factors <i>R</i> are based on <i>F</i>, with <i>F</i> set to zero for
negative <i>F</i>^2^. The threshold expression of <i>F</i>^2^ >
\s(<i>F</i>^2^) is used only for calculating <i>R</i>-factors(gt) <i>etc</i>.
and is not relevant to the choice of reflections for refinement.
<i>R</i>-factors based on <i>F</i>^2^ are statistically about twice as large
as those based on <i>F</i>, and <i>R</i>- factors based on ALL data will be
even larger.
;
_reflns_number_total     2138
_reflns_number_gt     1733
_reflns_threshold_expression     I>2\s(I)
_refine_ls_structure_factor_coef     Fsqd
_refine_ls_matrix_type     full
_refine_ls_R_factor_all     0.0720
_refine_ls_R_factor_gt     0.0569
_refine_ls_wR_factor_gt     0.1276
_refine_ls_wR_factor_ref     0.1353
_refine_ls_goodness_of_fit_ref     1.061
_refine_ls_restrained_S_all     1.057
_refine_ls_number_reflns     2138
_refine_ls_number_parameters     256
_refine_ls_number_restraints     1
_refine_ls_hydrogen_treatment     constr
_refine_ls_weighting_scheme     calc
_refine_ls_weighting_details
         'calc w=1/[\s^2^(Fo^2^)+(0.0666P)^2^+0.0883P] where P=(Fo^2^+2Fc^2^)/3'
_atom_sites_solution_hydrogens     geom
_atom_sites_solution_primary     direct
_atom_sites_solution_secondary     difmap
_refine_ls_shift/su_max     ?
_refine_ls_shift/su_max_lt     0.001
_refine_ls_shift/su_mean     0.000
_refine_diff_density_max     0.141
_refine_diff_density_min     -0.118
_refine_ls_extinction_method     none
_refine_ls_extinction_coef     ?
_refine_ls_abs_structure_details     ?
_refine_ls_abs_structure_Flack     ?
loop_
    _atom_type_symbol
    _atom_type_description
    _atom_type_scat_dispersion_real
    _atom_type_scat_dispersion_imag
    _atom_type_scat_source
    'C' 'C' 0.0033 0.0016
                         'International Tables Vol C Tables 4.2.6.8 and 6.1.1.4'
    'H' 'H' 0.0000 0.0000
                         'International Tables Vol C Tables 4.2.6.8 and 6.1.1.4'
    'O' 'O' 0.0106 0.0060
                         'International Tables Vol C Tables 4.2.6.8 and 6.1.1.4'
_computing_data_collection     'SMART (Bruker, 2002)'
_computing_cell_refinement     'SAINT (Bruker, 2002)'
_computing_data_reduction     'SAINT (Bruker, 2002)'
_computing_structure_solution     'SHELXS97 (Sheldrick, 2008)'
_computing_structure_refinement     'SHELXL97 (Sheldrick, 2008)'
_computing_molecular_graphics     'SHELXTL (Sheldrick, 2008)'
_computing_publication_material     'SHELXTL (Sheldrick, 2008)'
loop_
    _atom_site_type_symbol
    _atom_site_label
    _atom_site_fract_x
    _atom_site_fract_y
    _atom_site_fract_z
    _atom_site_U_iso_or_equiv
    _atom_site_adp_type
    _atom_site_calc_flag
    _atom_site_refinement_flags
    _atom_site_occupancy
    _atom_site_disorder_assembly
    _atom_site_disorder_group
    O O1 0.1548(3) 0.9299(3) 0.61714(16) 0.0824(9) Uani d . 1 . .
    O O2 -0.0475(3) 0.8225(3) 0.80106(17) 0.0857(10) Uani d . 1 . .
    C C1 0.1191(4) 0.7133(3) 0.70389(19) 0.0548(9) Uani d . 1 . .
    H H1 0.0388 0.7453 0.6864 0.066 Uiso calc R 1 . .
    C C2 0.0994(4) 0.5757(3) 0.72761(18) 0.0529(9) Uani d . 1 . .
    C C3 -0.0047(4) 0.5062(4) 0.7085(3) 0.0791(12) Uani d . 1 . .
    H H3 -0.0676 0.5465 0.6835 0.095 Uiso calc R 1 . .
    C C4 -0.0181(5) 0.3786(4) 0.7256(3) 0.0899(15) Uani d . 1 . .
    H H4 -0.0904 0.3352 0.7122 0.108 Uiso calc R 1 . .
    C C5 0.0718(5) 0.3135(4) 0.7616(3) 0.0782(11) Uani d . 1 . .
    C C6 0.1716(4) 0.3836(4) 0.7829(3) 0.0769(12) Uani d . 1 . .
    H H6 0.2322 0.3439 0.8099 0.092 Uiso calc R 1 . .
    C C7 0.1870(4) 0.5121(4) 0.7660(2) 0.0706(11) Uani d . 1 . .
    H H7 0.2580 0.5558 0.7809 0.085 Uiso calc R 1 . .
    C C8 0.0598(6) 0.1716(4) 0.7788(3) 0.1081(17) Uani d . 1 . .
    H H8A -0.0175 0.1569 0.8026 0.162 Uiso calc R 1 . .
    H H8B 0.1289 0.1459 0.8072 0.162 Uiso calc R 1 . .
    H H8C 0.0607 0.1221 0.7373 0.162 Uiso calc R 1 . .
    C C9 0.2132(4) 0.7156(4) 0.64500(19) 0.0607(10) Uani d . 1 . .
    H H9A 0.2951 0.6936 0.6632 0.073 Uiso calc R 1 . .
    H H9B 0.1901 0.6487 0.6127 0.073 Uiso calc R 1 . .
    C C10 0.2252(4) 0.8403(4) 0.6063(2) 0.0606(10) Uani d . 1 . .
    C C11 0.3257(4) 0.8509(3) 0.55339(19) 0.0609(10) Uani d . 1 . .
    C C12 0.3500(5) 0.9686(4) 0.5225(3) 0.0853(14) Uani d . 1 . .
    H H12 0.3015 1.0398 0.5339 0.102 Uiso calc R 1 . .
    C C13 0.4443(5) 0.9817(5) 0.4753(3) 0.0933(16) Uani d . 1 . .
    H H13 0.4578 1.0616 0.4550 0.112 Uiso calc R 1 . .
    C C14 0.5194(5) 0.8798(5) 0.4572(2) 0.0795(13) Uani d . 1 . .
    C C15 0.4960(5) 0.7631(4) 0.4875(2) 0.0800(13) Uani d . 1 . .
    H H15 0.5449 0.6923 0.4757 0.096 Uiso calc R 1 . .
    C C16 0.4018(5) 0.7487(4) 0.5350(2) 0.0738(12) Uani d . 1 . .
    H H16 0.3890 0.6686 0.5551 0.089 Uiso calc R 1 . .
    C C17 0.6266(6) 0.8948(6) 0.4070(3) 0.1075(17) Uani d . 1 . .
    H H17A 0.6484 0.8121 0.3886 0.161 Uiso calc R 1 . .
    H H17B 0.6979 0.9308 0.4302 0.161 Uiso calc R 1 . .
    H H17C 0.6015 0.9510 0.3705 0.161 Uiso calc R 1 . .
    C C18 0.1605(4) 0.8028(3) 0.76181(19) 0.0553(9) Uani d . 1 . .
    H H18A 0.2365 0.7687 0.7822 0.066 Uiso calc R 1 . .
    H H18B 0.1803 0.8866 0.7428 0.066 Uiso calc R 1 . .
    C C19 0.0632(4) 0.8189(3) 0.8167(2) 0.0559(9) Uani d . 1 . .
    C C20 0.0996(4) 0.8358(3) 0.8894(2) 0.0549(9) Uani d . 1 . .
    C C21 0.2152(4) 0.7957(4) 0.9149(2) 0.0653(10) Uani d . 1 . .
    H H21 0.2747 0.7611 0.8854 0.078 Uiso calc R 1 . .
    C C22 0.2420(5) 0.8068(4) 0.9838(2) 0.0801(13) Uani d . 1 . .
    H H22 0.3194 0.7788 0.9999 0.096 Uiso calc R 1 . .
    C C23 0.1575(6) 0.8582(4) 1.0291(2) 0.0835(12) Uani d . 1 . .
    C C24 0.0430(6) 0.9012(4) 1.0035(3) 0.0887(14) Uani d . 1 . .
    H H24 -0.0153 0.9381 1.0329 0.106 Uiso calc R 1 . .
    C C25 0.0156(4) 0.8894(4) 0.9351(2) 0.0752(13) Uani d . 1 . .
    H H25 -0.0617 0.9182 0.9192 0.090 Uiso calc R 1 . .
    C C26 0.1894(7) 0.8665(6) 1.1037(3) 0.1172(19) Uani d . 1 . .
    H H26A 0.1194 0.9016 1.1283 0.176 Uiso calc R 1 . .
    H H26B 0.2611 0.9211 1.1097 0.176 Uiso calc R 1 . .
    H H26C 0.2080 0.7820 1.1208 0.176 Uiso calc R 1 . .
loop_
    _atom_site_aniso_label
    _atom_site_aniso_U_11
    _atom_site_aniso_U_22
    _atom_site_aniso_U_33
    _atom_site_aniso_U_12
    _atom_site_aniso_U_13
    _atom_site_aniso_U_23
    O1 0.094(2) 0.0654(17) 0.0881(19) 0.0209(16) -0.0006(18) 0.0156(16)
    O2 0.0433(17) 0.115(2) 0.099(2) 0.0087(15) -0.0059(16) -0.0162(19)
    C1 0.048(2) 0.0560(19) 0.060(2) 0.0067(16) -0.0107(18) 0.0025(16)
    C2 0.050(2) 0.0518(19) 0.057(2) 0.0026(16) -0.0078(17) -0.0037(15)
    C3 0.075(3) 0.072(2) 0.091(3) -0.006(2) -0.032(2) 0.004(2)
    C4 0.088(3) 0.072(3) 0.110(4) -0.023(2) -0.024(3) -0.002(3)
    C5 0.089(3) 0.0534(18) 0.092(3) -0.005(2) 0.003(2) 0.005(2)
    C6 0.068(3) 0.065(2) 0.098(3) 0.001(2) -0.014(2) 0.021(2)
    C7 0.055(2) 0.064(2) 0.093(3) -0.0060(18) -0.019(2) 0.009(2)
    C8 0.125(4) 0.061(2) 0.139(4) -0.010(2) 0.002(3) 0.010(3)
    C9 0.069(3) 0.0511(19) 0.061(2) 0.0057(17) -0.0043(19) 0.0020(16)
    C10 0.070(3) 0.054(2) 0.058(2) 0.0094(19) -0.015(2) 0.0019(17)
    C11 0.081(3) 0.053(2) 0.049(2) -0.0012(19) -0.0134(19) 0.0049(15)
    C12 0.107(4) 0.061(2) 0.088(3) 0.007(2) 0.000(3) 0.013(2)
    C13 0.115(4) 0.068(3) 0.097(4) -0.014(3) 0.008(3) 0.024(3)
    C14 0.099(4) 0.081(3) 0.059(2) -0.019(3) -0.003(2) 0.000(2)
    C15 0.097(4) 0.068(2) 0.075(3) -0.002(2) 0.011(3) -0.003(2)
    C16 0.100(3) 0.053(2) 0.068(2) -0.001(2) 0.006(3) 0.0071(18)
    C17 0.127(4) 0.107(4) 0.089(3) -0.028(3) 0.017(3) -0.002(3)
    C18 0.047(2) 0.0551(19) 0.064(2) -0.0002(16) -0.0026(18) 0.0019(17)
    C19 0.041(2) 0.0504(19) 0.076(2) 0.0015(16) 0.0002(19) -0.0025(17)
    C20 0.052(2) 0.0413(17) 0.072(2) -0.0100(16) 0.0101(19) -0.0044(16)
    C21 0.066(3) 0.066(2) 0.064(3) 0.003(2) 0.002(2) -0.0019(19)
    C22 0.095(4) 0.075(3) 0.070(3) 0.004(3) -0.002(3) 0.008(2)
    C23 0.124(3) 0.055(2) 0.071(3) -0.027(2) 0.016(3) -0.005(2)
    C24 0.113(3) 0.067(2) 0.086(3) -0.018(2) 0.032(3) -0.025(2)
    C25 0.066(3) 0.061(2) 0.098(4) -0.007(2) 0.013(2) -0.021(2)
    C26 0.176(6) 0.103(4) 0.072(3) -0.035(4) 0.008(4) -0.010(3)
_geom_special_details
;
All e.s.d.'s (except the e.s.d. in the dihedral angle between two l.s. planes)
are estimated using the full covariance matrix. The cell e.s.d.'s are taken
into account individually in the estimation of e.s.d.'s in distances, angles
and torsion angles; correlations between e.s.d.'s in cell parameters are only
used when they are defined by crystal symmetry. An approximate (isotropic)
treatment of cell e.s.d.'s is used for estimating e.s.d.'s involving l.s.
planes.
;
loop_
    _geom_bond_atom_site_label_1
    _geom_bond_atom_site_label_2
    _geom_bond_site_symmetry_2
    _geom_bond_distance
    _geom_bond_publ_flag
    O1 C10 . 1.214(4) ?
    O2 C19 . 1.219(5) ?
    C1 C2 . 1.517(5) ?
    C1 C9 . 1.527(6) ?
    C1 C18 . 1.530(5) ?
    C1 H1 . 0.9800 ?
    C2 C7 . 1.368(5) ?
    C2 C3 . 1.375(6) ?
    C3 C4 . 1.373(6) ?
    C3 H3 . 0.9300 ?
    C4 C5 . 1.369(7) ?
    C4 H4 . 0.9300 ?
    C5 C6 . 1.355(7) ?
    C5 C8 . 1.517(6) ?
    C6 C7 . 1.385(6) ?
    C6 H6 . 0.9300 ?
    C7 H7 . 0.9300 ?
    C8 H8A . 0.9600 ?
    C8 H8B . 0.9600 ?
    C8 H8C . 0.9600 ?
    C9 C10 . 1.506(5) ?
    C9 H9A . 0.9700 ?
    C9 H9B . 0.9700 ?
    C10 C11 . 1.493(6) ?
    C11 C16 . 1.384(6) ?
    C11 C12 . 1.389(6) ?
    C12 C13 . 1.371(7) ?
    C12 H12 . 0.9300 ?
    C13 C14 . 1.374(7) ?
    C13 H13 . 0.9300 ?
    C14 C15 . 1.371(7) ?
    C14 C17 . 1.514(8) ?
    C15 C16 . 1.375(7) ?
    C15 H15 . 0.9300 ?
    C16 H16 . 0.9300 ?
    C17 H17A . 0.9600 ?
    C17 H17B . 0.9600 ?
    C17 H17C . 0.9600 ?
    C18 C19 . 1.501(6) ?
    C18 H18A . 0.9700 ?
    C18 H18B . 0.9700 ?
    C19 C20 . 1.483(6) ?
    C20 C25 . 1.383(6) ?
    C20 C21 . 1.393(6) ?
    C21 C22 . 1.380(6) ?
    C21 H21 . 0.9300 ?
    C22 C23 . 1.371(7) ?
    C22 H22 . 0.9300 ?
    C23 C24 . 1.392(8) ?
    C23 C26 . 1.499(8) ?
    C24 C25 . 1.372(8) ?
    C24 H24 . 0.9300 ?
    C25 H25 . 0.9300 ?
    C26 H26A . 0.9600 ?
    C26 H26B . 0.9600 ?
    C26 H26C . 0.9600 ?
loop_
    _geom_angle_atom_site_label_1
    _geom_angle_atom_site_label_2
    _geom_angle_atom_site_label_3
    _geom_angle_site_symmetry_1
    _geom_angle_site_symmetry_3
    _geom_angle
    _geom_angle_publ_flag
    C2 C1 C9 . . 109.6(3) ?
    C2 C1 C18 . . 112.7(3) ?
    C9 C1 C18 . . 111.0(3) ?
    C2 C1 H1 . . 107.8 ?
    C9 C1 H1 . . 107.8 ?
    C18 C1 H1 . . 107.8 ?
    C7 C2 C3 . . 116.5(4) ?
    C7 C2 C1 . . 121.9(3) ?
    C3 C2 C1 . . 121.6(3) ?
    C4 C3 C2 . . 121.7(4) ?
    C4 C3 H3 . . 119.2 ?
    C2 C3 H3 . . 119.2 ?
    C5 C4 C3 . . 121.9(4) ?
    C5 C4 H4 . . 119.0 ?
    C3 C4 H4 . . 119.0 ?
    C6 C5 C4 . . 116.2(4) ?
    C6 C5 C8 . . 121.4(5) ?
    C4 C5 C8 . . 122.3(5) ?
    C5 C6 C7 . . 122.5(4) ?
    C5 C6 H6 . . 118.7 ?
    C7 C6 H6 . . 118.7 ?
    C2 C7 C6 . . 121.1(4) ?
    C2 C7 H7 . . 119.5 ?
    C6 C7 H7 . . 119.5 ?
    C5 C8 H8A . . 109.5 ?
    C5 C8 H8B . . 109.5 ?
    H8A C8 H8B . . 109.5 ?
    C5 C8 H8C . . 109.5 ?
    H8A C8 H8C . . 109.5 ?
    H8B C8 H8C . . 109.5 ?
    C10 C9 C1 . . 116.6(3) ?
    C10 C9 H9A . . 108.1 ?
    C1 C9 H9A . . 108.1 ?
    C10 C9 H9B . . 108.1 ?
    C1 C9 H9B . . 108.1 ?
    H9A C9 H9B . . 107.3 ?
    O1 C10 C11 . . 120.6(3) ?
    O1 C10 C9 . . 121.3(4) ?
    C11 C10 C9 . . 118.1(3) ?
    C16 C11 C12 . . 116.9(4) ?
    C16 C11 C10 . . 123.0(3) ?
    C12 C11 C10 . . 120.0(4) ?
    C13 C12 C11 . . 121.1(5) ?
    C13 C12 H12 . . 119.4 ?
    C11 C12 H12 . . 119.4 ?
    C12 C13 C14 . . 121.6(4) ?
    C12 C13 H13 . . 119.2 ?
    C14 C13 H13 . . 119.2 ?
    C15 C14 C13 . . 117.7(5) ?
    C15 C14 C17 . . 120.5(5) ?
    C13 C14 C17 . . 121.8(5) ?
    C14 C15 C16 . . 121.3(5) ?
    C14 C15 H15 . . 119.3 ?
    C16 C15 H15 . . 119.3 ?
    C15 C16 C11 . . 121.3(4) ?
    C15 C16 H16 . . 119.3 ?
    C11 C16 H16 . . 119.3 ?
    C14 C17 H17A . . 109.5 ?
    C14 C17 H17B . . 109.5 ?
    H17A C17 H17B . . 109.5 ?
    C14 C17 H17C . . 109.5 ?
    H17A C17 H17C . . 109.5 ?
    H17B C17 H17C . . 109.5 ?
    C19 C18 C1 . . 113.3(3) ?
    C19 C18 H18A . . 108.9 ?
    C1 C18 H18A . . 108.9 ?
    C19 C18 H18B . . 108.9 ?
    C1 C18 H18B . . 108.9 ?
    H18A C18 H18B . . 107.7 ?
    O2 C19 C20 . . 119.3(4) ?
    O2 C19 C18 . . 119.6(4) ?
    C20 C19 C18 . . 121.1(3) ?
    C25 C20 C21 . . 117.5(4) ?
    C25 C20 C19 . . 119.8(4) ?
    C21 C20 C19 . . 122.7(3) ?
    C22 C21 C20 . . 120.5(4) ?
    C22 C21 H21 . . 119.7 ?
    C20 C21 H21 . . 119.7 ?
    C23 C22 C21 . . 121.7(5) ?
    C23 C22 H22 . . 119.2 ?
    C21 C22 H22 . . 119.1 ?
    C22 C23 C24 . . 118.0(5) ?
    C22 C23 C26 . . 120.0(6) ?
    C24 C23 C26 . . 122.0(5) ?
    C25 C24 C23 . . 120.5(5) ?
    C25 C24 H24 . . 119.7 ?
    C23 C24 H24 . . 119.7 ?
    C24 C25 C20 . . 121.8(5) ?
    C24 C25 H25 . . 119.1 ?
    C20 C25 H25 . . 119.1 ?
    C23 C26 H26A . . 109.5 ?
    C23 C26 H26B . . 109.5 ?
    H26A C26 H26B . . 109.5 ?
    C23 C26 H26C . . 109.5 ?
    H26A C26 H26C . . 109.5 ?
    H26B C26 H26C . . 109.5 ?
loop_
    _geom_torsion_atom_site_label_1
    _geom_torsion_atom_site_label_2
    _geom_torsion_atom_site_label_3
    _geom_torsion_atom_site_label_4
    _geom_torsion_site_symmetry_1
    _geom_torsion_site_symmetry_2
    _geom_torsion_site_symmetry_3
    _geom_torsion_site_symmetry_4
    _geom_torsion
    _geom_torsion_publ_flag
    C9 C1 C2 C7 . . . . 75.1(5) ?
    C18 C1 C2 C7 . . . . -49.1(5) ?
    C9 C1 C2 C3 . . . . -101.4(4) ?
    C18 C1 C2 C3 . . . . 134.5(4) ?
    C7 C2 C3 C4 . . . . -1.7(7) ?
    C1 C2 C3 C4 . . . . 174.9(4) ?
    C2 C3 C4 C5 . . . . -0.8(8) ?
    C3 C4 C5 C6 . . . . 3.5(8) ?
    C3 C4 C5 C8 . . . . -178.0(5) ?
    C4 C5 C6 C7 . . . . -3.8(8) ?
    C8 C5 C6 C7 . . . . 177.7(5) ?
    C3 C2 C7 C6 . . . . 1.5(7) ?
    C1 C2 C7 C6 . . . . -175.2(4) ?
    C5 C6 C7 C2 . . . . 1.4(7) ?
    C2 C1 C9 C10 . . . . 168.5(3) ?
    C18 C1 C9 C10 . . . . -66.3(4) ?
    C1 C9 C10 O1 . . . . -6.9(6) ?
    C1 C9 C10 C11 . . . . 173.5(3) ?
    O1 C10 C11 C16 . . . . -174.6(4) ?
    C9 C10 C11 C16 . . . . 5.0(6) ?
    O1 C10 C11 C12 . . . . 8.3(6) ?
    C9 C10 C11 C12 . . . . -172.1(4) ?
    C16 C11 C12 C13 . . . . 0.8(7) ?
    C10 C11 C12 C13 . . . . 178.0(4) ?
    C11 C12 C13 C14 . . . . -0.7(8) ?
    C12 C13 C14 C15 . . . . 0.7(8) ?
    C12 C13 C14 C17 . . . . -177.8(5) ?
    C13 C14 C15 C16 . . . . -0.8(7) ?
    C17 C14 C15 C16 . . . . 177.7(5) ?
    C14 C15 C16 C11 . . . . 0.9(7) ?
    C12 C11 C16 C15 . . . . -0.8(6) ?
    C10 C11 C16 C15 . . . . -178.0(4) ?
    C2 C1 C18 C19 . . . . -64.7(4) ?
    C9 C1 C18 C19 . . . . 171.9(3) ?
    C1 C18 C19 O2 . . . . -36.5(5) ?
    C1 C18 C19 C20 . . . . 145.9(3) ?
    O2 C19 C20 C25 . . . . -17.7(5) ?
    C18 C19 C20 C25 . . . . 159.9(3) ?
    O2 C19 C20 C21 . . . . 160.1(4) ?
    C18 C19 C20 C21 . . . . -22.3(5) ?
    C25 C20 C21 C22 . . . . 1.5(6) ?
    C19 C20 C21 C22 . . . . -176.3(4) ?
    C20 C21 C22 C23 . . . . -0.5(7) ?
    C21 C22 C23 C24 . . . . -0.9(7) ?
    C21 C22 C23 C26 . . . . 178.9(5) ?
    C22 C23 C24 C25 . . . . 1.4(7) ?
    C26 C23 C24 C25 . . . . -178.4(4) ?
    C23 C24 C25 C20 . . . . -0.4(7) ?
    C21 C20 C25 C24 . . . . -1.0(6) ?
    C19 C20 C25 C24 . . . . 176.9(4) ?
loop_
    _geom_hbond_atom_site_label_D
    _geom_hbond_atom_site_label_H
    _geom_hbond_atom_site_label_A
    _geom_hbond_site_symmetry_A
    _geom_hbond_distance_DH
    _geom_hbond_distance_HA
    _geom_hbond_distance_DA
    _geom_hbond_angle_DHA
    C7 H7 O2 3_565 0.93 2.46 3.381(5) 170.9(4)
    C18 H18A O2 3_565 0.97 2.52 3.460(5) 164.10(10)
data_global
_journal_date_recd_electronic     2008-11-07
_journal_date_accepted     2008-11-09
_journal_name_full     'Acta Crystallographica, Section E'
_journal_year     2008
_journal_volume     64
_journal_issue     12
_journal_page_first     o2330
_journal_page_last     o2330
_journal_paper_category     QO
_journal_coeditor_code     WN2290
_publ_contact_author_name     'Shen, You-Liang'
_publ_contact_author_address
;
Jiangxi Key Laboratory of Surface Engineering
Jiangxi Science and Technology Normal University
Jiangxi 330013
People's Republic of China
;
_publ_contact_author_email     shenyl130@126.com
_publ_contact_author_phone     ?
_publ_section_title
;
1,3,5-Tri-<i>p</i>-tolylpentane-1,5-dione
;
loop_
    _publ_author_name
    _publ_author_address
    'Shen, You-Liang'
;
Jiangxi Key Laboratory of Surface Engineering
Jiangxi Science and Technology Normal University
Jiangxi 330013
People's Republic of China
;
