# Supplementary material for: 1,3,5-Tri-p-tolyl­pentane-1,5-dione
Source: Acta Crystallogr Sect E Struct Rep Online. 2008 Nov 13;64(Pt 12):o2330. doi: 10.1107/S1600536808036854 (PMC2959968; doi:10.1107/S1600536808036854)
Supplement: Supplementary file 2 [file e-64-o2330-Isup2.hkl]

# 
# h,k,l, Fc-squared, Fo-squared, sigma(Fo-squared) and status flag 
# 
data_I
_shelx_title ' 1 in Pna2(1)' 
_shelx_refln_list_code          4 
_shelx_F_calc_maximum      141.75 
_exptl_crystal_F_000       792.00 
_reflns_d_resolution_high  0.8107 
 
loop_ 
 _symmetry_equiv_pos_as_xyz 
 'x, y, z' 
 '-x, -y, z+1/2' 
 'x+1/2, -y+1/2, z' 
 '-x+1/2, y+1/2, z+1/2' 
 
_cell_length_a    10.6611 
_cell_length_b    10.3876 
_cell_length_c    19.5411 
_cell_angle_alpha  90.000 
_cell_angle_beta   90.000 
_cell_angle_gamma  90.000 
 
_shelx_F_squared_multiplier     1.000 
 
loop_ 
 _refln_index_h 
 _refln_index_k 
 _refln_index_l 
 _refln_F_squared_calc 
 _refln_F_squared_meas 
 _refln_F_squared_sigma 
 _refln_observed_status 
  10   0   0        0.37        5.10      5.14 o 
   1   1   0     1376.29     1377.76     16.68 o 
   2   1   0     5275.66     5313.39     74.33 o 
   3   1   0       30.68       26.33      3.20 o 
   4   1   0     1722.45     1687.82     38.98 o 
   5   1   0       37.46       39.99      4.68 o 
   6   1   0        0.06       -2.82      2.40 o 
   7   1   0       50.34       49.42      6.62 o 
   8   1   0       83.33       81.19      8.72 o 
   9   1   0       25.48       23.81      6.36 o 
  10   1   0      111.09      144.52     13.19 o 
  12   1   0        0.02       -0.04      5.01 o 
  13   1   0        3.11        5.81      5.60 o 
   0   2   0     8059.93     8754.13     97.89 o 
   1   2   0    11189.49    12213.09    105.65 o 
   2   2   0      550.98      509.13      9.33 o 
   3   2   0     1262.36     1225.69     19.81 o 
   4   2   0      162.57      164.12      5.77 o 
   5   2   0      405.05      408.77      9.83 o 
   6   2   0      813.44      918.84     18.12 o 
   7   2   0      109.95      116.99      6.70 o 
   8   2   0        2.65        0.27      2.40 o 
   9   2   0        5.31        3.04      2.80 o 
  11   2   0       69.28       67.63     10.53 o 
  12   2   0       11.67       26.92      8.01 o 
   1   3   0     7277.87     8065.56     70.54 o 
   2   3   0     1678.23     1792.55     19.84 o 
   3   3   0        2.32        2.41      1.27 o 
   4   3   0     1042.08     1202.72     23.51 o 
   5   3   0       64.58       63.86      3.85 o 
   6   3   0       13.44       14.87      2.71 o 
   7   3   0      277.68      247.43      8.45 o 
   8   3   0       21.14       24.39      3.72 o 
   9   3   0       23.79       24.12      3.43 o 
  10   3   0        1.33        8.13      4.80 o 
  11   3   0       10.91       12.98      6.78 o 
  12   3   0       14.74       13.06      7.37 o 
   0   4   0     1780.51     2052.81     25.66 o 
   1   4   0     1135.91     1242.56     12.96 o 
   2   4   0      164.34      165.86      3.22 o 
   3   4   0      298.61      297.11      6.44 o 
   4   4   0       15.36       18.49      2.13 o 
   5   4   0       78.87       85.69      5.05 o 
   6   4   0       64.94       71.13      4.75 o 
   7   4   0      174.99      184.33      7.84 o 
   8   4   0        3.13       -1.97      3.35 o 
   9   4   0       84.14       85.11     10.96 o 
  10   4   0       14.97       15.42      6.78 o 
  11   4   0        9.76       12.98      6.57 o 
  12   4   0        2.89        3.08      5.98 o 
   1   5   0       63.67       64.11      2.33 o 
   2   5   0        3.65        3.76      1.05 o 
   3   5   0       12.16        9.95      1.71 o 
   4   5   0       77.89       79.63      3.77 o 
   5   5   0       35.81       39.36      3.09 o 
   6   5   0        0.26       -1.74      1.58 o 
   7   5   0       81.37       93.39      5.06 o 
   8   5   0       12.09       12.63      3.53 o 
   9   5   0       21.14       20.52      7.25 o 
  10   5   0        8.74       -0.76      5.77 o 
  11   5   0        3.86        0.72      5.22 o 
  12   5   0        0.34        4.09      6.74 o 
   0   6   0      778.39      922.57     22.69 o 
   1   6   0       18.33       21.04      1.71 o 
   2   6   0       46.88       49.84      2.33 o 
   3   6   0        7.07       11.46      1.89 o 
   4   6   0       67.18       55.63      3.58 o 
   5   6   0       38.54       34.16      3.19 o 
   6   6   0       38.07       36.70      3.47 o 
   7   6   0        1.67        2.47      2.70 o 
   8   6   0      152.29      153.20     14.03 o 
   9   6   0       14.14       25.83      8.22 o 
  10   6   0       11.24        8.43      6.62 o 
  11   6   0       11.01       14.79      7.37 o 
   1   7   0       16.18       16.10      1.75 o 
   2   7   0       11.21       13.11      2.04 o 
   3   7   0        0.07        2.10      1.58 o 
   4   7   0      348.72      340.76     15.56 o 
   5   7   0      316.45      290.82      8.15 o 
   6   7   0       26.83       28.76      3.45 o 
   7   7   0       54.17       54.10      9.10 o 
   8   7   0       94.18       91.81     11.71 o 
   9   7   0       70.43       83.39     11.97 o 
  10   7   0       22.23       17.44      7.12 o 
  11   7   0        0.60        9.73      7.04 o 
   0   8   0        0.30        3.14      2.30 o 
   1   8   0      207.70      181.72      5.46 o 
   2   8   0       79.06       86.77      4.24 o 
   3   8   0       21.32       26.79      2.85 o 
   4   8   0       78.31       76.04      4.83 o 
   5   8   0        6.03       11.02      2.73 o 
   6   8   0      223.82      198.26      9.82 o 
   7   8   0       52.07       49.38      9.06 o 
   8   8   0       20.67       17.57      6.28 o 
   9   8   0        4.06        9.06      5.81 o 
  10   8   0       13.04       24.44      8.38 o 
   1   9   0      281.02      259.83      8.10 o 
   2   9   0      209.75      196.14      8.55 o 
   3   9   0       11.08        9.70      2.34 o 
   4   9   0        2.49        7.82      2.47 o 
   5   9   0       13.96       22.25      4.48 o 
   6   9   0       11.02       11.97      5.39 o 
   7   9   0        2.44       -2.78      3.54 o 
   8   9   0        0.16        2.78      4.76 o 
   9   9   0        3.39        8.01      5.86 o 
   0  10   0       46.43       37.04      7.63 o 
   1  10   0       15.91       14.92      4.29 o 
   2  10   0       14.65       14.09      4.13 o 
   3  10   0        3.93        6.63      2.31 o 
   4  10   0       19.05       22.49      4.55 o 
   5  10   0        0.72        5.98      4.34 o 
   6  10   0        1.11       11.42      5.60 o 
   7  10   0        3.05       11.25      5.65 o 
   8  10   0        0.00        8.72      5.35 o 
   1  11   0       30.12       33.63      5.48 o 
   2  11   0        0.23        0.46      3.27 o 
   3  11   0        1.34        5.21      3.35 o 
   4  11   0        0.93        7.99      3.45 o 
   5  11   0        3.94       21.15      6.49 o 
   6  11   0        8.82       13.06      5.35 o 
   0  12   0        6.99        7.16      5.56 o 
   1  12   0        0.85        7.61      3.63 o 
   2  12   0       20.90       28.32      5.29 o 
   3  12   0       16.31       18.43      4.61 o 
  10   0   1       61.65       63.50      9.35 o 
   1   1   1      144.45      137.44      3.16 o 
   2   1   1     1490.44     1518.09     14.36 o 
   3   1   1      160.95      147.69      3.72 o 
   4   1   1      396.01      390.12      8.96 o 
   5   1   1      166.40      172.22      6.08 o 
   6   1   1      260.85      252.36      8.22 o 
   7   1   1       55.77       49.34      4.55 o 
   8   1   1       24.44       21.56      3.90 o 
   9   1   1       65.99       77.86     15.95 o 
  10   1   1       13.96       12.11      4.25 o 
  11   1   1       20.76       27.77      5.27 o 
  12   1   1       12.14        6.16      4.20 o 
  13   1   1        1.12       12.77      6.66 o 
   1   2   1    16782.68    17831.79    115.41 o 
   2   2   1      682.64      704.96      7.12 o 
   3   2   1       86.67       86.72      2.44 o 
   4   2   1      138.35      130.95      3.32 o 
   5   2   1      467.42      477.80      7.68 o 
   6   2   1       76.63       79.63      3.39 o 
   7   2   1        4.80        3.83      1.69 o 
   8   2   1       68.55       67.03      6.78 o 
   9   2   1       74.97       79.42      4.00 o 
  10   2   1       19.97       28.37      4.12 o 
  11   2   1       11.83        8.09      6.36 o 
  12   2   1       12.43       10.18      5.73 o 
   0   3   1     1761.79     1787.05     17.09 o 
   1   3   1     4903.12     5280.34     35.07 o 
   2   3   1     2354.16     2432.90     19.37 o 
   3   3   1      395.67      418.28      5.35 o 
   4   3   1      307.32      316.54      5.79 o 
   5   3   1       12.78       17.50      1.62 o 
   6   3   1       20.56       30.82      2.12 o 
   7   3   1        0.86        2.79      1.39 o 
   8   3   1        5.49        6.89      1.80 o 
   9   3   1       19.30       20.44      5.14 o 
  10   3   1       28.92       27.30      7.75 o 
  11   3   1        4.89        7.78      6.34 o 
  12   3   1        6.32        3.44      3.97 o 
   1   4   1      846.67      926.71      7.22 o 
   2   4   1       50.09       56.72      1.61 o 
   3   4   1      780.39      826.80      9.11 o 
   4   4   1      222.43      219.40      4.29 o 
   5   4   1       97.38      104.76      3.20 o 
   6   4   1       53.49       60.04      3.46 o 
   7   4   1      200.62      184.70      4.74 o 
   8   4   1       20.57       23.28      3.20 o 
   9   4   1       27.11       26.61      3.65 o 
  10   4   1       12.64       17.88      4.87 o 
  11   4   1        0.14        5.89      4.19 o 
  12   4   1        3.16        8.21      4.39 o 
   0   5   1     2917.76     3267.09     30.86 o 
   1   5   1      135.82      140.50      2.71 o 
   2   5   1      245.04      246.05      3.12 o 
   3   5   1      627.86      592.37      7.04 o 
   4   5   1      249.94      257.73      5.13 o 
   5   5   1       41.32       40.03      2.20 o 
   6   5   1       45.62       45.67      2.47 o 
   7   5   1       86.01       79.35      3.73 o 
   8   5   1       11.35       11.47      2.55 o 
   9   5   1       18.32       26.35      5.34 o 
  10   5   1        8.15       13.08      4.80 o 
  11   5   1       23.79       17.80      5.50 o 
  12   5   1        1.81        5.32      4.15 o 
   1   6   1      106.31      102.18      2.18 o 
   2   6   1      470.15      463.03      4.93 o 
   3   6   1       18.74       18.07      1.34 o 
   4   6   1      110.74      113.10      3.09 o 
   5   6   1       22.95       27.96      2.13 o 
   6   6   1       61.47       55.62      3.06 o 
   7   6   1       83.20       75.52      6.60 o 
   8   6   1       21.64       20.29      3.61 o 
   9   6   1       80.99       94.60     11.86 o 
  10   6   1       21.12       21.74      5.39 o 
  11   6   1       11.22       19.13      5.84 o 
   0   7   1      497.77      491.16     12.09 o 
   1   7   1       75.34       69.80      2.05 o 
   2   7   1       22.04       25.70      1.59 o 
   3   7   1      223.14      213.88      4.15 o 
   4   7   1        4.36        4.43      1.36 o 
   5   7   1      139.59      117.68      3.95 o 
   6   7   1       91.31       92.54      4.12 o 
   7   7   1      116.26      115.92      9.33 o 
   8   7   1       19.07       15.00      4.70 o 
   9   7   1        2.05        2.70      3.77 o 
  10   7   1        6.30        5.93      4.31 o 
  11   7   1       14.43       17.34      5.64 o 
   1   8   1        0.05        0.68      1.05 o 
   2   8   1      383.29      339.65      8.44 o 
   3   8   1       92.45       90.10      3.18 o 
   4   8   1       53.69       58.35      2.88 o 
   5   8   1      110.90      116.82      4.53 o 
   6   8   1        3.26        6.63      2.85 o 
   7   8   1       27.89       33.43      5.86 o 
   8   8   1        7.84        3.78      3.36 o 
   9   8   1       56.45       61.89      7.64 o 
  10   8   1        1.08        3.36      8.41 o 
   0   9   1      277.35      251.18     10.45 o 
   1   9   1      195.21      178.81      4.91 o 
   2   9   1       10.79        7.58      1.66 o 
   3   9   1       18.55       21.08      2.00 o 
   4   9   1       53.20       56.57      3.31 o 
   5   9   1       11.75       18.06      2.94 o 
   6   9   1        5.70        4.14      4.50 o 
   7   9   1       11.57       10.96      7.39 o 
   8   9   1        1.18        1.89      3.03 o 
   9   9   1       15.12        9.63      7.02 o 
   1  10   1       61.62       56.76      4.33 o 
   2  10   1       75.47       72.04      5.16 o 
   3  10   1       35.29       35.88      2.72 o 
   4  10   1       22.08       21.94      2.54 o 
   5  10   1       31.14       34.66      5.07 o 
   6  10   1       26.46       29.86      6.40 o 
   7  10   1       11.93       16.00      6.47 o 
   8  10   1        0.66        8.02      7.63 o 
   0  11   1       22.74       20.10      7.35 o 
   1  11   1        4.97        7.42      2.66 o 
   2  11   1        8.02        8.10      2.66 o 
   3  11   1        1.09        3.25      2.46 o 
   4  11   1       11.89       13.98      3.95 o 
   5  11   1        1.55        1.87      3.06 o 
   6  11   1        5.10       10.64      4.53 o 
   1  12   1       24.58       24.14      3.72 o 
   2  12   1        3.70        7.40      2.61 o 
   3  12   1        5.97       10.24      4.17 o 
   0   0   2       20.19       20.00      1.25 o 
   2   0   2     8164.89     8575.81    162.94 o 
  10   0   2       10.23        4.38      6.62 o 
  12   0   2        0.05       16.60      8.85 o 
   1   1   2      984.79     1001.09      7.70 o 
   2   1   2       62.40       69.49      1.43 o 
   3   1   2     2288.97     2571.65     27.12 o 
   4   1   2      673.09      608.67     22.26 o 
   5   1   2      183.93      160.35      6.20 o 
   6   1   2      861.43      897.31     33.37 o 
   7   1   2       34.45       31.39      3.17 o 
   8   1   2       21.80       21.35      3.19 o 
   9   1   2      110.66      100.05      5.93 o 
  10   1   2       17.30       17.90      3.00 o 
  11   1   2       46.83       46.12      5.12 o 
  12   1   2        6.32       10.04      4.55 o 
   0   2   2      632.47      709.42      8.49 o 
   1   2   2     4043.78     4351.15     30.57 o 
   2   2   2     1415.13     1558.28     13.82 o 
   3   2   2      369.23      357.17      4.87 o 
   4   2   2      597.00      609.67      7.64 o 
   5   2   2      569.96      511.69      7.80 o 
   6   2   2       46.51       54.63      2.61 o 
   7   2   2       94.98       95.13      3.49 o 
   8   2   2       74.62       84.20      4.95 o 
   9   2   2       61.00       61.57      5.58 o 
  10   2   2      161.12      173.01      7.66 o 
  11   2   2       39.22       47.14      5.21 o 
  12   2   2       10.12       12.64      6.45 o 
   1   3   2     1473.16     1608.45     13.48 o 
   2   3   2      930.19      946.64      8.61 o 
   3   3   2      338.77      348.34      4.73 o 
   4   3   2      179.60      196.49      3.84 o 
   5   3   2      254.64      256.69      4.80 o 
   6   3   2       17.76       20.07      1.86 o 
   7   3   2       99.19      102.11      3.64 o 
   8   3   2       57.17       52.26      4.32 o 
   9   3   2      102.19       97.92      5.95 o 
  10   3   2       17.48       18.84      3.96 o 
  11   3   2        2.49        5.18      5.10 o 
  12   3   2        1.77        4.89      5.31 o 
   0   4   2      216.27      240.58      4.08 o 
   1   4   2     1500.95     1537.06     11.16 o 
   2   4   2     1257.96     1275.35     11.46 o 
   3   4   2      551.43      535.70      6.63 o 
   4   4   2       20.50       23.27      1.70 o 
   5   4   2      167.57      158.92      3.81 o 
   6   4   2      142.48      136.35      3.81 o 
   7   4   2       47.19       40.66      3.01 o 
   8   4   2       25.16       21.63      3.28 o 
   9   4   2       15.74       13.45      3.13 o 
  10   4   2        8.03        8.17      5.65 o 
  11   4   2       15.64       17.68      5.08 o 
  12   4   2        0.17        4.31      4.38 o 
   1   5   2     1728.70     1822.33     12.55 o 
   2   5   2     1685.63     1859.52     13.38 o 
   3   5   2      499.20      447.29      5.84 o 
   4   5   2      113.16      107.38      2.99 o 
   5   5   2        2.88        2.25      1.28 o 
   6   5   2       38.94       37.79      2.47 o 
   7   5   2       14.60       14.80      3.01 o 
   8   5   2        1.19        5.33      2.49 o 
   9   5   2      126.76      128.40     11.20 o 
  10   5   2        4.23       10.27      4.51 o 
  11   5   2       12.17       20.64      5.50 o 
  12   5   2        3.21        3.45      4.70 o 
   0   6   2      835.08      829.43     10.45 o 
   1   6   2      567.18      560.74      6.11 o 
   2   6   2     1216.99     1257.82     10.89 o 
   3   6   2       99.48       79.93      2.41 o 
   4   6   2      393.46      384.94      5.84 o 
   5   6   2       10.81        9.67      1.60 o 
   6   6   2      111.79       99.46      5.18 o 
   7   6   2       40.59       40.24      3.56 o 
   8   6   2       28.04       29.08      3.51 o 
   9   6   2        1.41        2.56      3.50 o 
  10   6   2        3.67        6.72      6.70 o 
  11   6   2        9.76       13.18      4.78 o 
   1   7   2       21.10       21.46      1.77 o 
   2   7   2       47.87       48.04      1.99 o 
   3   7   2       25.68       28.13      2.00 o 
   4   7   2      146.25      131.49      3.54 o 
   5   7   2      201.00      179.76      6.25 o 
   6   7   2       16.52       21.07      2.74 o 
   7   7   2      112.09      106.21      6.27 o 
   8   7   2       55.99       60.80      5.43 o 
   9   7   2       20.29       20.90      5.36 o 
  10   7   2       12.13       12.57      5.00 o 
   0   8   2      421.89      357.21      7.88 o 
   1   8   2      230.86      217.98      4.20 o 
   2   8   2      306.47      259.78      5.17 o 
   3   8   2      154.78      133.59      3.76 o 
   4   8   2      104.71      103.81      5.16 o 
   5   8   2       63.57       71.30      6.22 o 
   6   8   2       72.49       74.88      4.53 o 
   7   8   2       48.45       55.31      5.20 o 
   8   8   2       10.10       12.54      4.08 o 
   9   8   2        1.99        7.31      4.12 o 
  10   8   2        4.91        4.99      4.40 o 
   1   9   2       95.42       90.25      3.87 o 
   2   9   2       22.45       24.57      2.23 o 
   3   9   2        3.28        4.34      1.55 o 
   4   9   2        6.48       11.63      2.09 o 
   5   9   2      105.80       94.25      5.66 o 
   6   9   2       29.97       39.29      5.27 o 
   7   9   2        0.20       -0.91      3.16 o 
   8   9   2        1.33       -1.46      4.97 o 
   9   9   2       11.95        9.60      4.20 o 
   0  10   2      222.44      198.48      9.91 o 
   1  10   2       14.81       16.19      2.88 o 
   2  10   2       25.21       26.15      2.68 o 
   3  10   2       26.25       25.54      2.95 o 
   4  10   2       46.75       48.60      3.72 o 
   5  10   2        1.11        2.15      2.42 o 
   6  10   2       25.10       18.78      4.30 o 
   7  10   2        7.48        6.76      3.55 o 
   8  10   2        5.20        9.54      4.29 o 
   1  11   2       10.50        8.11      2.72 o 
   2  11   2        1.04        2.40      2.39 o 
   3  11   2       11.62       15.00      3.56 o 
   4  11   2       13.78       10.26      3.98 o 
   5  11   2        4.80        7.97      4.64 o 
   6  11   2        4.16       18.02      7.69 o 
   0  12   2        0.28        4.20      3.54 o 
   1  12   2       13.72       15.74      4.24 o 
   2  12   2        3.09       13.50      3.50 o 
   3  12   2        1.97        2.57      3.64 o 
   4  12   2        6.41        1.13      3.87 o 
   2   0   3    16245.86    17700.43    332.83 o 
   4   0   3      405.15      372.27     12.01 o 
   6   0   3      460.90      480.51     16.39 o 
   8   0   3       18.39       20.01      5.27 o 
  10   0   3      289.25      254.65     11.36 o 
  12   0   3        4.15       16.39      8.64 o 
   1   1   3     5346.88     5762.42     50.04 o 
   2   1   3     5496.15     5807.13     47.21 o 
   3   1   3      289.60      326.90      4.55 o 
   4   1   3      468.42      480.93      7.43 o 
   5   1   3      270.49      235.04      5.99 o 
   6   1   3      142.53      150.26      5.11 o 
   7   1   3      117.45      121.60      4.31 o 
   8   1   3       55.42       58.26      3.72 o 
   9   1   3       41.22       51.22      4.52 o 
  10   1   3       46.72       38.76      4.65 o 
  11   1   3        6.84        6.99      3.10 o 
  12   1   3        3.67        6.51      3.00 o 
  13   1   3        6.36       10.45      9.65 o 
   1   2   3      781.51      849.39      8.42 o 
   2   2   3      364.85      332.74      4.26 o 
   3   2   3      304.62      311.11      3.62 o 
   4   2   3      482.70      550.38      6.26 o 
   5   2   3      889.43      993.32     10.42 o 
   6   2   3      108.55      114.82      3.20 o 
   7   2   3      209.46      189.34      4.43 o 
   8   2   3      153.03      146.81      5.15 o 
   9   2   3      331.48      338.45     10.09 o 
  10   2   3       35.40       40.42      4.66 o 
  11   2   3        0.36        2.67      2.86 o 
  12   2   3        6.64       17.02      6.40 o 
   0   3   3     1109.64     1174.01     13.78 o 
   1   3   3       95.06       85.67      2.00 o 
   2   3   3     1167.71     1185.02     10.41 o 
   3   3   3      109.18      114.03      2.46 o 
   4   3   3       80.84       86.27      2.08 o 
   5   3   3      674.03      735.58      8.27 o 
   6   3   3      544.67      572.27      7.33 o 
   7   3   3      102.14       94.06      5.36 o 
   8   3   3        4.72        1.87      2.19 o 
   9   3   3       74.25       66.75      5.18 o 
  10   3   3       34.00       36.25      4.43 o 
  11   3   3       14.97       13.36      6.57 o 
  12   3   3        7.29        6.07      5.44 o 
   1   4   3     2534.71     2683.86     22.08 o 
   2   4   3      351.96      376.65      4.73 o 
   3   4   3       91.32      100.35      2.58 o 
   4   4   3      148.35      143.53      3.18 o 
   5   4   3       17.95       21.71      1.73 o 
   6   4   3        6.12        5.85      1.84 o 
   7   4   3       33.15       36.50      3.58 o 
   8   4   3       22.47       21.59      3.23 o 
   9   4   3      150.53      140.30      6.67 o 
  10   4   3       11.60       11.46      3.25 o 
  11   4   3       20.26       34.05      8.51 o 
  12   4   3        2.56        5.56      6.24 o 
   0   5   3      578.79      682.34      8.68 o 
   1   5   3      382.97      448.61      4.62 o 
   2   5   3       92.66       87.93      2.40 o 
   3   5   3      476.99      508.50      6.86 o 
   4   5   3       27.81       24.46      1.74 o 
   5   5   3      100.73       95.15      3.55 o 
   6   5   3       51.82       49.12      3.89 o 
   7   5   3       54.26       52.34      4.30 o 
   8   5   3       13.17       17.17      3.15 o 
   9   5   3       20.57       20.75      3.54 o 
  10   5   3       28.14       36.91      8.22 o 
  11   5   3        9.73        8.47      4.46 o 
   1   6   3      261.45      258.73      3.53 o 
   2   6   3      182.91      181.15      3.84 o 
   3   6   3      277.95      249.48      7.03 o 
   4   6   3      285.97      283.87      5.26 o 
   5   6   3       47.23       42.43      2.98 o 
   6   6   3       46.87       42.78      3.82 o 
   7   6   3        9.16        8.70      2.75 o 
   8   6   3      130.59      131.55      5.98 o 
   9   6   3        7.93        7.43      3.14 o 
  10   6   3       22.33       20.19      5.53 o 
  11   6   3        5.27       14.93      7.90 o 
   0   7   3       84.55       83.24      3.14 o 
   1   7   3       26.98       28.91      1.68 o 
   2   7   3       65.02       60.89      2.35 o 
   3   7   3       87.02       86.31      2.71 o 
   4   7   3      104.31      107.51      5.11 o 
   5   7   3        0.75        0.32      1.60 o 
   6   7   3       74.88       74.77      4.53 o 
   7   7   3       41.66       40.22      4.49 o 
   8   7   3       40.78       45.89      5.04 o 
   9   7   3        0.68        6.58      4.05 o 
  10   7   3       22.59       24.08      5.68 o 
   1   8   3       18.31       22.17      2.23 o 
   2   8   3       48.94       56.95      2.79 o 
   3   8   3      286.66      272.80      7.01 o 
   4   8   3      313.52      291.30      6.22 o 
   5   8   3        1.81        3.55      1.87 o 
   6   8   3        0.38        2.74      2.03 o 
   7   8   3       29.35       28.76      3.56 o 
   8   8   3        1.56        1.51      3.34 o 
   9   8   3        2.12        5.13      3.53 o 
  10   8   3        1.80        6.65      4.21 o 
   0   9   3      212.61      192.79      7.36 o 
   1   9   3       13.24       13.94      2.10 o 
   2   9   3        1.85        3.04      1.45 o 
   3   9   3       44.71       32.38      2.69 o 
   4   9   3       35.51       35.73      3.24 o 
   5   9   3        5.55        5.77      2.06 o 
   6   9   3        0.77        2.03      2.02 o 
   7   9   3        8.95       20.16      3.79 o 
   8   9   3        7.32       13.22      3.93 o 
   9   9   3        0.96        0.79      4.06 o 
   1  10   3       58.54       45.20      3.23 o 
   2  10   3       17.50       16.51      2.47 o 
   3  10   3       72.75       69.92      4.70 o 
   4  10   3       21.44       24.21      2.97 o 
   5  10   3        8.42       11.58      2.46 o 
   6  10   3        5.82       10.33      2.96 o 
   7  10   3        0.08        1.57      3.60 o 
   8  10   3        6.06       12.85      6.19 o 
   0  11   3       36.92       35.98      5.57 o 
   1  11   3        5.93        3.04      2.38 o 
   2  11   3        1.55        3.00      2.89 o 
   3  11   3       13.43       14.21      3.05 o 
   4  11   3       22.06       22.95      3.45 o 
   5  11   3        0.25       11.96      7.77 o 
   6  11   3        3.87        8.90     10.51 o 
   1  12   3        1.36        4.57      2.43 o 
   2  12   3        3.82        3.52      3.47 o 
   3  12   3        2.40        8.98      3.27 o 
   4  12   3        2.78       10.69      4.28 o 
   0   0   4    20093.40    20235.58    223.93 o 
   4   0   4     1483.71     1611.68     35.86 o 
   6   0   4      224.50      274.85     11.71 o 
   8   0   4      864.55      740.57     17.77 o 
  10   0   4      260.58      248.60     11.21 o 
  12   0   4       19.50       18.62      8.51 o 
   1   1   4     7757.06     8065.19     55.36 o 
   2   1   4     6851.74     7203.06     74.09 o 
   3   1   4     1917.01     2107.77     18.42 o 
   4   1   4      253.91      223.46      4.69 o 
   5   1   4      189.14      195.25      4.80 o 
   6   1   4      170.60      162.25      5.35 o 
   7   1   4        4.00        5.04      1.79 o 
   8   1   4      139.06      149.58      5.32 o 
   9   1   4       10.16        9.43      2.63 o 
  10   1   4       50.00       50.41      5.10 o 
  11   1   4       34.38       38.75      5.74 o 
  12   1   4       18.28       27.98      5.01 o 
   0   2   4      992.56     1019.23     13.78 o 
   1   2   4     3338.33     3399.15     28.37 o 
   2   2   4     4090.82     4314.14     32.93 o 
   3   2   4      119.62      115.49      2.13 o 
   4   2   4      238.44      254.76      3.64 o 
   5   2   4      747.61      793.49      8.72 o 
   6   2   4       56.20       63.76      2.39 o 
   7   2   4       84.33       88.77      3.99 o 
   8   2   4       75.13       79.32      5.22 o 
   9   2   4        9.29        6.58      2.82 o 
  10   2   4       58.44       58.03      6.22 o 
  11   2   4       37.58       45.55      6.41 o 
  12   2   4       12.90       24.85      4.37 o 
   1   3   4     1255.87     1308.37     11.54 o 
   2   3   4      110.59      112.43      3.21 o 
   3   3   4      205.37      233.15      3.57 o 
   4   3   4      782.64      884.65      8.39 o 
   5   3   4      164.88      190.63      3.37 o 
   6   3   4      198.48      208.49      6.14 o 
   7   3   4       60.72       66.85      4.56 o 
   8   3   4      146.37      129.29      6.11 o 
   9   3   4      151.31      148.36      7.06 o 
  10   3   4        9.33       13.24      4.52 o 
  11   3   4       35.84       43.47      5.13 o 
  12   3   4        9.97       28.53      8.22 o 
   0   4   4     1135.10     1189.73     14.74 o 
   1   4   4      488.90      519.82      6.05 o 
   2   4   4      500.35      511.58      6.04 o 
   3   4   4      148.04      146.17      4.31 o 
   4   4   4       84.84       86.18      2.46 o 
   5   4   4      209.64      189.27      4.03 o 
   6   4   4        6.76        7.34      2.15 o 
   7   4   4       16.12       18.86      4.51 o 
   8   4   4       43.39       44.76      4.95 o 
   9   4   4        2.98        7.96      2.81 o 
  10   4   4       16.27       16.79      3.72 o 
  11   4   4       21.96       28.87      5.71 o 
  12   4   4        1.88       -1.94      5.48 o 
   1   5   4      493.39      512.97      6.37 o 
   2   5   4        2.54        3.07      1.07 o 
   3   5   4      339.13      312.80      5.04 o 
   4   5   4       67.31       62.88      2.44 o 
   5   5   4       24.47       20.45      2.01 o 
   6   5   4       71.71       65.53      4.47 o 
   7   5   4       29.41       30.98      4.10 o 
   8   5   4      143.86      142.25     12.74 o 
   9   5   4       22.94       21.52      3.71 o 
  10   5   4        1.83        4.83      2.76 o 
  11   5   4        1.72       -3.16      4.76 o 
   0   6   4      886.61      933.11     11.60 o 
   1   6   4      148.84      152.75      2.69 o 
   2   6   4       61.13       61.00      4.23 o 
   3   6   4       50.65       48.20      2.16 o 
   4   6   4       14.84       14.22      1.92 o 
   5   6   4       96.96       82.24      4.27 o 
   6   6   4      100.42       84.89      5.77 o 
   7   6   4       44.75       46.82      4.32 o 
   8   6   4       56.81       54.32      4.96 o 
   9   6   4        6.26       11.08      3.25 o 
  10   6   4       42.29       36.59      6.49 o 
  11   6   4        2.15        4.82      4.23 o 
   1   7   4        6.45        2.95      1.01 o 
   2   7   4       96.65       95.56      2.97 o 
   3   7   4      152.63      144.01      3.60 o 
   4   7   4      200.73      185.14      5.28 o 
   5   7   4      173.15      161.31      5.82 o 
   6   7   4       56.14       59.86      4.24 o 
   7   7   4       18.32       13.33      3.42 o 
   8   7   4        4.37        3.63      2.34 o 
   9   7   4        1.16        1.72      2.70 o 
  10   7   4        5.25       14.44      4.81 o 
   0   8   4      163.70      167.06      5.47 o 
   1   8   4       39.15       43.60      2.35 o 
   2   8   4      378.00      360.75      6.04 o 
   3   8   4      117.81      115.02      3.99 o 
   4   8   4      126.61      120.12      4.74 o 
   5   8   4       49.80       49.92      3.52 o 
   6   8   4       74.65       74.34      4.78 o 
   7   8   4        8.86        7.50      2.43 o 
   8   8   4        0.90        1.61      2.54 o 
   9   8   4        6.11       14.98      4.48 o 
  10   8   4       11.60       27.16      6.14 o 
   1   9   4        1.02        0.91      1.57 o 
   2   9   4       14.23       15.67      2.40 o 
   3   9   4       59.10       57.50      3.64 o 
   4   9   4        2.05        3.10      1.89 o 
   5   9   4       28.41       26.13      3.05 o 
   6   9   4        3.04        5.83      2.36 o 
   7   9   4       30.55       34.06      4.39 o 
   8   9   4        7.31       12.87      7.63 o 
   9   9   4       12.98       13.72      4.91 o 
   0  10   4      179.68      171.69      9.37 o 
   1  10   4       60.57       56.47      3.54 o 
   2  10   4        5.16        9.26      2.27 o 
   3  10   4       16.59       14.49      2.79 o 
   4  10   4        4.84        7.03      2.18 o 
   5  10   4       14.44       18.52      2.79 o 
   6  10   4        4.65        6.24      2.46 o 
   7  10   4        3.03        3.63      3.22 o 
   1  11   4        3.71        6.62      2.49 o 
   2  11   4       15.22       12.84      3.59 o 
   3  11   4        5.77        8.24      2.62 o 
   4  11   4       10.92       14.21      2.93 o 
   5  11   4        6.35        6.21      2.76 o 
   6  11   4        2.97        7.29      3.12 o 
   0  12   4       23.57       33.09      5.80 o 
   1  12   4       17.79       22.11      7.16 o 
   2  12   4        1.14        3.64      3.13 o 
   3  12   4       12.59       12.88      3.63 o 
   4  12   4        9.72        8.91      5.04 o 
   2   0   5     3367.93     3352.40     39.09 o 
   4   0   5      458.28      534.07     15.38 o 
   6   0   5       72.67       76.85      6.74 o 
   8   0   5      148.79      120.07     17.65 o 
  10   0   5       60.53       67.46      7.92 o 
  12   0   5       33.54       30.12      9.25 o 
   0   1   5      675.23      699.37     10.03 o 
   1   1   5      491.97      481.54      5.39 o 
   2   1   5     1283.58     1270.47     11.70 o 
   3   1   5      323.53      357.02      5.18 o 
   4   1   5      539.87      593.38      8.79 o 
   5   1   5       10.32        9.28      1.68 o 
   6   1   5       12.89       14.44      2.03 o 
   7   1   5      112.46       98.47      4.99 o 
   8   1   5      114.14      116.71      4.91 o 
   9   1   5       84.05      109.92     14.05 o 
  10   1   5      178.34      199.20      8.33 o 
  11   1   5        5.50        9.39      3.04 o 
  12   1   5        5.41        9.69      3.69 o 
   1   2   5      887.37      838.97      8.63 o 
   2   2   5     1285.46     1368.65     12.69 o 
   3   2   5      923.12      979.01     10.89 o 
   4   2   5       71.49       65.74      2.04 o 
   5   2   5      452.36      485.05      6.03 o 
   6   2   5       35.78       37.95      1.91 o 
   7   2   5       30.26       26.36      2.75 o 
   8   2   5      133.20      135.80      8.04 o 
   9   2   5      105.77      116.63      6.72 o 
  10   2   5        9.81       14.40      3.63 o 
  11   2   5       29.17       28.90      4.56 o 
  12   2   5       10.23       16.71      4.74 o 
   0   3   5     1113.86     1144.38     16.08 o 
   1   3   5     1066.96     1110.14     11.18 o 
   2   3   5      161.80      161.40      3.51 o 
   3   3   5      328.27      450.59      6.38 o 
   4   3   5       86.99       82.83      1.78 o 
   5   3   5        6.82        6.18      0.94 o 
   6   3   5       48.44       47.82      3.81 o 
   7   3   5      124.51      111.98      5.63 o 
   8   3   5       48.03       49.66      4.56 o 
   9   3   5        5.20       12.55      3.54 o 
  10   3   5       15.84       11.04      3.49 o 
  11   3   5       13.19        9.64      3.55 o 
  12   3   5        7.29       17.84      4.66 o 
   1   4   5       44.75       54.22      1.99 o 
   2   4   5      125.70      129.14      2.78 o 
   3   4   5      628.13      627.79      8.51 o 
   4   4   5       64.36       60.01      2.11 o 
   5   4   5        0.71       -1.75      1.28 o 
   6   4   5       36.14       38.49      6.38 o 
   7   4   5       13.81       21.03      4.96 o 
   8   4   5       22.61       21.58      3.51 o 
   9   4   5       17.79       22.05      3.83 o 
  10   4   5        8.65        8.35      2.97 o 
  11   4   5       19.36       21.33      4.24 o 
  12   4   5        6.79       17.87      6.83 o 
   0   5   5      848.15      944.73     15.15 o 
   1   5   5      248.54      251.25      4.23 o 
   2   5   5      291.61      299.94      5.18 o 
   3   5   5      299.35      307.47      5.77 o 
   4   5   5      154.76      142.91      4.00 o 
   5   5   5      158.92      152.74      5.08 o 
   6   5   5       64.50       60.53      7.33 o 
   7   5   5       29.68       34.85      5.03 o 
   8   5   5       11.95        8.22      2.81 o 
   9   5   5        4.64        5.91      2.78 o 
  10   5   5        6.98        1.46      3.50 o 
  11   5   5        5.26        6.32      6.93 o 
   1   6   5      471.04      475.44      9.95 o 
   2   6   5       17.19       18.23      1.59 o 
   3   6   5      188.34      190.08      4.22 o 
   4   6   5        5.81        4.86      2.03 o 
   5   6   5       17.63       19.13      2.57 o 
   6   6   5       19.61       25.50      5.24 o 
   7   6   5       73.12       85.25      6.19 o 
   8   6   5        7.99       10.23      3.23 o 
   9   6   5        0.58        2.68      2.74 o 
  10   6   5        2.37        1.40      4.02 o 
  11   6   5        2.68       -0.08      5.98 o 
   0   7   5       33.06       35.40      3.02 o 
   1   7   5      161.97      150.41      4.31 o 
   2   7   5      165.89      144.30      3.58 o 
   3   7   5      327.49      286.21      5.15 o 
   4   7   5       70.87       64.44      4.24 o 
   5   7   5       37.55       35.76      3.47 o 
   6   7   5      120.18      117.42      7.02 o 
   7   7   5        1.51       -2.31      2.60 o 
   8   7   5       19.67       20.88      3.70 o 
   9   7   5        4.19        4.10      2.51 o 
  10   7   5        5.84       12.83      8.07 o 
   1   8   5      111.04      108.29      3.54 o 
   2   8   5       71.06       69.46      2.96 o 
   3   8   5       91.49       87.05      6.48 o 
   4   8   5       42.94       45.62      3.35 o 
   5   8   5      157.75      141.23      5.21 o 
   6   8   5       10.35       13.33      3.47 o 
   7   8   5        6.26        7.43      2.51 o 
   8   8   5        3.43        9.22      2.76 o 
   9   8   5        1.45        2.86      5.21 o 
   0   9   5       58.76       65.14      4.20 o 
   1   9   5       57.77       56.51      3.14 o 
   2   9   5       18.32       18.97      2.61 o 
   3   9   5       31.98       29.77      2.99 o 
   4   9   5        8.11        7.92      2.19 o 
   5   9   5       17.25       13.97      2.40 o 
   6   9   5        3.85        5.63      2.50 o 
   7   9   5       24.12       26.50      3.63 o 
   8   9   5        9.32       17.74      3.74 o 
   1  10   5       50.18       44.28      3.52 o 
   2  10   5       93.42       82.98      5.36 o 
   3  10   5        9.84       15.67      2.92 o 
   4  10   5       33.31       34.45      3.83 o 
   5  10   5       11.88       13.62      2.53 o 
   6  10   5        1.81        5.16      2.76 o 
   7  10   5       11.70       15.19      3.74 o 
   0  11   5        3.85        6.38      7.29 o 
   1  11   5        6.05        4.95      3.03 o 
   2  11   5       23.07       26.93      3.64 o 
   3  11   5        1.51        6.40      2.42 o 
   4  11   5        2.57        7.45      2.51 o 
   5  11   5        9.26       10.49      3.31 o 
   6  11   5       16.75       24.08     11.44 o 
   1  12   5       13.74       22.21      5.06 o 
   2  12   5        1.10        3.31      3.23 o 
   3  12   5        5.61       11.63      8.43 o 
   0   0   6     5839.38     6283.72     76.54 o 
   2   0   6     1592.09     1646.23     19.69 o 
   4   0   6     3148.59     3507.88    107.95 o 
   6   0   6      109.42      111.93      5.77 o 
   8   0   6      338.23      281.28     20.01 o 
  10   0   6      228.13      231.70     17.53 o 
  12   0   6       10.27       11.82     10.03 o 
   1   1   6     1750.09     1732.86     14.20 o 
   2   1   6      358.83      337.06      3.82 o 
   3   1   6       32.53       32.59      1.73 o 
   4   1   6     1530.49     1660.94     23.27 o 
   5   1   6       40.66       46.72      2.76 o 
   6   1   6      105.74      102.67      3.99 o 
   7   1   6       95.34      103.66      4.41 o 
   8   1   6        3.09        3.43      2.07 o 
   9   1   6       19.21       16.50      3.53 o 
  10   1   6       18.30       14.76      3.26 o 
  11   1   6        6.02       10.01      4.28 o 
  12   1   6       11.34        5.79      3.73 o 
   0   2   6      437.79      451.53      7.94 o 
   1   2   6      804.91      810.68      8.58 o 
   2   2   6      169.86      152.35      2.85 o 
   3   2   6      714.17      681.14      8.39 o 
   4   2   6     1249.66     1293.85     14.25 o 
   5   2   6      127.88      106.80      2.34 o 
   6   2   6        2.66        5.67      1.71 o 
   7   2   6       65.33       74.67      4.87 o 
   8   2   6        1.02       -1.39      2.19 o 
   9   2   6        8.58        8.14      2.99 o 
  10   2   6       15.95       27.94      4.46 o 
  11   2   6        0.77       -0.84      4.18 o 
  12   2   6        0.74        3.38      3.07 o 
   1   3   6      550.24      515.92      6.54 o 
   2   3   6      267.40      274.43      5.82 o 
   3   3   6      383.38      357.41      6.72 o 
   4   3   6       26.07       27.47      1.70 o 
   5   3   6      192.51      170.26      5.98 o 
   6   3   6       12.52       14.65      2.73 o 
   7   3   6       90.21       93.15      5.44 o 
   8   3   6       90.47       93.80      6.48 o 
   9   3   6      125.84      119.38     12.38 o 
  10   3   6        9.42       10.58      3.40 o 
  11   3   6       28.02       36.41      5.73 o 
  12   3   6        1.17        3.13      3.14 o 
   0   4   6     2318.73     2546.39     33.02 o 
   1   4   6     1089.39     1180.50     12.40 o 
   2   4   6      255.13      251.99      4.02 o 
   3   4   6      347.23      357.56      5.92 o 
   4   4   6       33.85       46.68      3.04 o 
   5   4   6        3.11        1.87      1.46 o 
   6   4   6       25.36       25.92      3.25 o 
   7   4   6       50.87       61.01      4.66 o 
   8   4   6       68.68       75.09      5.43 o 
   9   4   6        8.12        7.82      3.16 o 
  10   4   6        4.17        2.68      2.77 o 
  11   4   6        7.59        7.10      3.18 o 
  12   4   6        2.06       17.87      5.13 o 
   1   5   6      191.29      187.23      4.04 o 
   2   5   6      485.32      514.64      6.63 o 
   3   5   6      136.23      124.34      3.60 o 
   4   5   6        7.55        8.10      1.89 o 
   5   5   6       10.88       13.76      2.22 o 
   6   5   6       19.52       25.80      3.52 o 
   7   5   6       17.78       16.98      3.35 o 
   8   5   6        7.56        7.99      2.91 o 
   9   5   6       30.51       29.17      4.23 o 
  10   5   6       27.15       28.55      7.59 o 
  11   5   6        7.59       10.62      3.39 o 
   0   6   6       98.17       91.94      6.80 o 
   1   6   6       36.13       42.37      2.22 o 
   2   6   6       44.56       47.91      2.27 o 
   3   6   6      123.07      119.92      3.49 o 
   4   6   6       28.35       32.53      3.03 o 
   5   6   6        6.01        9.14      2.16 o 
   6   6   6      300.76      286.49     10.64 o 
   7   6   6       12.15       21.65      3.75 o 
   8   6   6       41.26       40.59      4.56 o 
   9   6   6        0.70        1.67      2.90 o 
  10   6   6       12.05       18.50      8.03 o 
  11   6   6        1.74        4.89      6.28 o 
   1   7   6       50.67       50.69      2.31 o 
   2   7   6        0.51       -1.18      1.06 o 
   3   7   6      282.86      260.42      6.48 o 
   4   7   6      324.93      296.88      7.78 o 
   5   7   6      337.08      313.55      8.21 o 
   6   7   6        0.24       -1.35      1.97 o 
   7   7   6       19.37       20.55      3.61 o 
   8   7   6       11.05       13.26      3.42 o 
   9   7   6        6.13        7.82      6.15 o 
  10   7   6        3.52        4.71      4.42 o 
   0   8   6      152.87      145.26      6.10 o 
   1   8   6      139.32      137.30      3.89 o 
   2   8   6       16.85       19.05      1.96 o 
   3   8   6      161.82      154.95      6.81 o 
   4   8   6       31.47       27.98      2.88 o 
   5   8   6       92.95       86.42      5.38 o 
   6   8   6        5.63       11.08      2.38 o 
   7   8   6       13.02       16.78      3.03 o 
   8   8   6        4.16        7.38      2.61 o 
   9   8   6        1.65        7.49      3.31 o 
   1   9   6        9.12       14.93      2.00 o 
   2   9   6       17.98       16.63      3.61 o 
   3   9   6       35.23       30.22      3.41 o 
   4   9   6       40.11       42.93      3.51 o 
   5   9   6       30.88       25.79      3.05 o 
   6   9   6       12.72       15.98      4.32 o 
   7   9   6       19.00       27.31      3.65 o 
   8   9   6        6.28        6.28      2.80 o 
   0  10   6       61.48       61.65      5.13 o 
   1  10   6       13.78       18.65      3.76 o 
   2  10   6        3.54        5.43      2.34 o 
   3  10   6        6.64        6.99      2.67 o 
   4  10   6       18.64       18.20      3.14 o 
   5  10   6        8.13        8.77      2.43 o 
   6  10   6       20.83       24.13      3.49 o 
   7  10   6        0.35        6.83      2.68 o 
   1  11   6       17.50       16.98      3.87 o 
   2  11   6        2.35        4.14      2.40 o 
   3  11   6        9.29        7.09      2.67 o 
   4  11   6        7.24        7.19      2.81 o 
   5  11   6        0.28        3.30      2.81 o 
   0  12   6        5.38       10.53      5.69 o 
   1  12   6        5.49        5.23      3.94 o 
   2  12   6        4.00       10.61      3.44 o 
   3  12   6        1.20        4.78      4.34 o 
   2   0   7     4830.79     4961.67     46.13 o 
   4   0   7     2197.72     2322.39     42.83 o 
   6   0   7      309.93      288.77      9.45 o 
   8   0   7        9.95        8.96      3.41 o 
  10   0   7       43.30       51.53     10.28 o 
  12   0   7        2.17        7.02      4.48 o 
   0   1   7      209.45      203.89      3.51 o 
   1   1   7       61.04       72.43      2.34 o 
   2   1   7      511.58      467.26      7.40 o 
   3   1   7      336.02      338.36      5.29 o 
   4   1   7      964.94      972.29     11.44 o 
   5   1   7       84.63       84.88      3.47 o 
   6   1   7      271.70      262.47      6.29 o 
   7   1   7      125.24      120.39      6.01 o 
   8   1   7       57.68       59.83      4.95 o 
   9   1   7       28.59       29.20      3.51 o 
  10   1   7       18.17       17.41      3.43 o 
  11   1   7        1.56        1.72      3.14 o 
  12   1   7        8.17       15.54      4.52 o 
   1   2   7      614.88      611.43      7.12 o 
   2   2   7      205.64      226.63      3.71 o 
   3   2   7     2515.55     2695.00     23.78 o 
   4   2   7      341.48      332.33      6.83 o 
   5   2   7       13.77       13.74      1.84 o 
   6   2   7       62.91       62.32      4.41 o 
   7   2   7       57.08       52.49      4.47 o 
   8   2   7       43.66       48.17      4.70 o 
   9   2   7        7.45        3.37      2.70 o 
  10   2   7        1.12        1.85      2.91 o 
  11   2   7        1.46        7.71      3.43 o 
  12   2   7        5.17       14.75      4.40 o 
   0   3   7     1259.81     1320.68     20.43 o 
   1   3   7      807.25      811.15      9.17 o 
   2   3   7      107.15      113.65      2.97 o 
   3   3   7        6.43       10.44      1.54 o 
   4   3   7       93.18       86.85      2.72 o 
   5   3   7      179.43      193.50      5.44 o 
   6   3   7       84.64       84.08      4.95 o 
   7   3   7       29.57       30.04      5.42 o 
   8   3   7       21.69       18.17      3.57 o 
   9   3   7        0.62       -0.52      2.49 o 
  10   3   7        2.73        1.91      4.07 o 
  11   3   7       17.23       19.23      3.95 o 
  12   3   7        0.14        2.95      3.29 o 
   1   4   7       19.05       24.41      1.77 o 
   2   4   7       19.00       26.42      1.83 o 
   3   4   7      144.70      138.77      5.22 o 
   4   4   7       39.52       35.34      3.17 o 
   5   4   7        0.79        1.28      1.48 o 
   6   4   7       25.36       27.05      3.41 o 
   7   4   7        3.41        3.48      2.35 o 
   8   4   7       19.39       13.26      3.19 o 
   9   4   7       75.68       71.51      5.78 o 
  10   4   7        2.25        2.19      2.77 o 
  11   4   7       22.36       22.63      4.39 o 
   0   5   7      401.48      388.36      8.82 o 
   1   5   7        1.45        3.30      1.13 o 
   2   5   7      217.83      210.12      8.51 o 
   3   5   7       43.43       35.99      2.80 o 
   4   5   7       35.74       32.03      2.80 o 
   5   5   7       22.80       21.79      2.66 o 
   6   5   7       74.24       72.43      5.05 o 
   7   5   7        9.85       12.44      3.18 o 
   8   5   7       52.72       43.86      4.66 o 
   9   5   7        2.92        6.86      2.98 o 
  10   5   7        7.56        9.24      3.36 o 
  11   5   7       11.28       15.56      3.70 o 
   1   6   7        9.97       11.55      1.63 o 
   2   6   7      133.43      120.08      3.27 o 
   3   6   7       36.95       33.23      2.58 o 
   4   6   7       78.32       80.25      4.25 o 
   5   6   7      108.31      109.25      4.90 o 
   6   6   7       21.03       21.88      3.50 o 
   7   6   7       21.71       20.17      3.68 o 
   8   6   7        4.18        6.46      3.34 o 
   9   6   7        3.88        1.96      2.89 o 
  10   6   7        3.45        6.62      3.67 o 
   0   7   7       12.14       11.01      2.44 o 
   1   7   7      138.25      138.34      4.05 o 
   2   7   7      135.55      122.33      5.65 o 
   3   7   7       45.98       50.24      3.85 o 
   4   7   7      110.13      100.45      6.06 o 
   5   7   7      198.99      187.07      6.47 o 
   6   7   7        7.92       11.22      2.57 o 
   7   7   7       55.84       51.62      5.08 o 
   8   7   7       25.99       27.44      4.27 o 
   9   7   7        0.76        9.31      4.64 o 
  10   7   7       20.02       24.55      4.24 o 
   1   8   7       20.24       25.04      2.54 o 
   2   8   7       19.28       19.36      2.22 o 
   3   8   7       46.28       50.05      3.45 o 
   4   8   7        3.81        7.00      2.39 o 
   5   8   7       37.95       30.63      3.54 o 
   6   8   7        0.21       -1.52      1.94 o 
   7   8   7        9.31        7.24      2.93 o 
   8   8   7        1.75        5.49      2.96 o 
   9   8   7        9.33       15.74      3.31 o 
   0   9   7       10.71       11.27      2.99 o 
   1   9   7       13.97       11.08      2.06 o 
   2   9   7       54.51       56.72      3.68 o 
   3   9   7       17.47       18.92      3.28 o 
   4   9   7       37.27       41.40      3.53 o 
   5   9   7        0.61        1.96      1.80 o 
   6   9   7       36.62       35.80      3.44 o 
   7   9   7        6.11        8.91      2.94 o 
   8   9   7        8.45       12.20      3.09 o 
   1  10   7        7.47       10.73      2.58 o 
   2  10   7       34.68       35.45      3.89 o 
   3  10   7        0.35        6.96      2.33 o 
   4  10   7        8.36        7.09      2.59 o 
   5  10   7        4.73        6.25      2.96 o 
   6  10   7        5.44       10.76      4.72 o 
   7  10   7        1.42        9.70      2.95 o 
   0  11   7       22.95       30.65      6.09 o 
   1  11   7        0.84        3.62      2.54 o 
   2  11   7        4.04        5.71      2.56 o 
   3  11   7        0.90        2.50      2.54 o 
   4  11   7        3.12        8.05      2.66 o 
   5  11   7        5.68       11.55      2.80 o 
   1  12   7        1.50        3.24      4.28 o 
   2  12   7       10.88       14.41      4.80 o 
   0   0   8     2594.38     3174.17     37.97 o 
   2   0   8     2795.95     3074.53     28.74 o 
   4   0   8     1241.22     1254.64     23.11 o 
   6   0   8       13.15       21.71      3.56 o 
   8   0   8      232.64      240.53      9.90 o 
  10   0   8       18.71       10.38      4.89 o 
  12   0   8        8.39       15.07      5.36 o 
   1   1   8     1020.31     1044.04      7.93 o 
   2   1   8     1211.93     1220.13     10.82 o 
   3   1   8     2468.60     2480.53     22.05 o 
   4   1   8      740.77      696.12      9.72 o 
   5   1   8       48.34       47.98      5.40 o 
   6   1   8       28.19       26.45      2.56 o 
   7   1   8       72.47       61.05      3.78 o 
   8   1   8        7.26       10.82      2.62 o 
   9   1   8       38.22       35.99      3.99 o 
  10   1   8        1.59       -0.02      2.46 o 
  11   1   8        0.80       -0.64      4.78 o 
  12   1   8        0.93        9.69      4.20 o 
   0   2   8     1114.90     1052.60     18.16 o 
   1   2   8      614.97      662.38      7.27 o 
   2   2   8      215.88      177.91      3.43 o 
   3   2   8      400.63      395.90      6.60 o 
   4   2   8      292.20      249.80      5.53 o 
   5   2   8      208.28      187.95      4.94 o 
   6   2   8       42.05       43.33      3.89 o 
   7   2   8        2.21        0.46      2.26 o 
   8   2   8       71.19       73.13      5.56 o 
   9   2   8       19.64       15.18      3.55 o 
  10   2   8       12.28       13.54      3.82 o 
  11   2   8        2.24        6.63      2.89 o 
  12   2   8       12.40       12.01      4.29 o 
   1   3   8      279.32      291.51      5.39 o 
   2   3   8      519.43      542.49      7.21 o 
   3   3   8      989.25      995.65     14.99 o 
   4   3   8      260.17      236.51     12.12 o 
   5   3   8       14.13       12.40      2.13 o 
   6   3   8       88.78       82.55      5.04 o 
   7   3   8       41.66       38.87      4.20 o 
   8   3   8        5.54        8.58      3.02 o 
   9   3   8        9.98        8.61      3.04 o 
  10   3   8        0.91        2.83      2.93 o 
  11   3   8        7.51       10.83      3.62 o 
  12   3   8        0.49        1.47      3.23 o 
   0   4   8       75.76       89.70      6.61 o 
   1   4   8       24.00       28.23      1.90 o 
   2   4   8      242.01      225.35      5.51 o 
   3   4   8       85.91       97.56      4.76 o 
   4   4   8      143.56      138.79      4.71 o 
   5   4   8      234.24      208.91      6.03 o 
   6   4   8      121.61      113.18      5.96 o 
   7   4   8       36.18       36.05      4.19 o 
   8   4   8        7.38       11.24      4.85 o 
   9   4   8        0.41        4.84      2.88 o 
  10   4   8        4.51        6.92      3.07 o 
  11   4   8        1.89        7.86      3.32 o 
   1   5   8      224.81      197.09      6.87 o 
   2   5   8       45.98       51.28      2.66 o 
   3   5   8       46.88       43.34      2.76 o 
   4   5   8       40.52       38.98      3.12 o 
   5   5   8       12.96       13.98      2.43 o 
   6   5   8      321.01      281.36     12.63 o 
   7   5   8      107.01      103.03      6.32 o 
   8   5   8       10.52       11.17      3.25 o 
   9   5   8       38.50       34.78      4.62 o 
  10   5   8        4.01        6.75      2.97 o 
  11   5   8        7.51       13.12      3.72 o 
   0   6   8      106.47      100.19      5.03 o 
   1   6   8       50.41       56.62      2.87 o 
   2   6   8       96.32       86.20      3.36 o 
   3   6   8       22.14       21.32      2.38 o 
   4   6   8      120.89      100.60      4.81 o 
   5   6   8       93.59       92.90      4.80 o 
   6   6   8       34.25       34.80      3.54 o 
   7   6   8       69.81       61.73      5.25 o 
   8   6   8        9.28       11.24      3.41 o 
   9   6   8       15.34       19.01      4.15 o 
  10   6   8        8.08       17.23      4.08 o 
   1   7   8        9.60       10.77      1.78 o 
   2   7   8       11.27       12.15      1.89 o 
   3   7   8      104.52      115.23      4.31 o 
   4   7   8       61.39       47.99      5.80 o 
   5   7   8        5.03        6.62      2.31 o 
   6   7   8        1.51       -0.29      2.02 o 
   7   7   8       33.22       27.00      4.13 o 
   8   7   8        1.22        3.07      2.86 o 
   9   7   8        9.02       11.55      3.68 o 
  10   7   8        2.19       -2.43      3.65 o 
   0   8   8       37.37       39.85      4.10 o 
   1   8   8        0.12        5.16      1.59 o 
   2   8   8       93.93       93.86      3.99 o 
   3   8   8        8.32       10.70      2.12 o 
   4   8   8      107.77      101.13      5.40 o 
   5   8   8       55.32       48.27      4.18 o 
   6   8   8       21.03       19.71      3.46 o 
   7   8   8        7.79        6.09      3.05 o 
   8   8   8       10.64       13.11      3.63 o 
   9   8   8        1.41        4.19      4.11 o 
   1   9   8        5.26        6.14      1.82 o 
   2   9   8        0.97        4.02      1.87 o 
   3   9   8       52.83       52.90      6.37 o 
   4   9   8       28.33       27.10      3.55 o 
   5   9   8       32.45       28.45      3.23 o 
   6   9   8        2.24        8.03      2.20 o 
   7   9   8        5.59        9.13      3.52 o 
   8   9   8        8.52       10.32      3.14 o 
   0  10   8        3.25        3.89      2.70 o 
   1  10   8       11.15       13.24      2.16 o 
   2  10   8       24.75       29.30      3.98 o 
   3  10   8        3.20        2.17      2.11 o 
   4  10   8       16.52       13.85      2.80 o 
   5  10   8        1.23        6.18      2.38 o 
   6  10   8        1.03        6.33      2.84 o 
   1  11   8        2.78        4.89      2.55 o 
   2  11   8       24.40       29.40      3.74 o 
   3  11   8        0.29       -2.04      2.05 o 
   4  11   8        0.90        4.21      2.86 o 
   5  11   8        3.34        3.77      2.58 o 
   0  12   8        5.78        9.94      5.90 o 
   1  12   8        0.43       -2.69      2.75 o 
   2   0   9       11.60       11.80      1.17 o 
   4   0   9       30.04       31.48      3.12 o 
   6   0   9      268.03      247.99      9.01 o 
   8   0   9       35.23       40.11      4.32 o 
  10   0   9       19.58       15.18      4.99 o 
  12   0   9        2.48        5.28      4.64 o 
   0   1   9      537.67      664.87      8.20 o 
   1   1   9       32.99       26.05      1.10 o 
   2   1   9     1591.68     1747.20     14.06 o 
   3   1   9       97.73       89.37      2.30 o 
   4   1   9      181.69      154.59      3.46 o 
   5   1   9       52.20       44.43      2.91 o 
   6   1   9       15.02       12.74      1.96 o 
   7   1   9      184.70      182.88      5.19 o 
   8   1   9        8.90        9.13      2.68 o 
   9   1   9       50.29       57.65      5.20 o 
  10   1   9        3.22        3.91      3.35 o 
  11   1   9        1.01       -0.18      3.24 o 
  12   1   9       14.16       21.82      4.34 o 
   1   2   9      187.87      227.31      3.28 o 
   2   2   9      165.34      163.98      2.91 o 
   3   2   9      217.25      205.27      3.86 o 
   4   2   9       27.80       30.20      2.02 o 
   5   2   9      367.86      365.80     12.31 o 
   6   2   9       47.25       51.54      4.29 o 
   7   2   9       35.97       35.04      4.00 o 
   8   2   9       48.08       50.45      4.94 o 
   9   2   9        3.99        4.77      3.35 o 
  10   2   9        1.02        3.83      3.24 o 
  11   2   9        9.03       12.19      3.64 o 
  12   2   9        2.34        3.30      3.81 o 
   0   3   9      148.12      166.10      5.24 o 
   1   3   9      401.48      396.39      6.82 o 
   2   3   9      449.12      456.78      5.61 o 
   3   3   9       16.64       16.66      1.74 o 
   4   3   9      343.79      322.92      7.07 o 
   5   3   9      197.76      189.82      6.14 o 
   6   3   9        4.56        5.40      3.24 o 
   7   3   9       14.06       17.37      3.28 o 
   8   3   9        1.51        2.29      2.69 o 
   9   3   9       10.56       14.40      3.62 o 
  10   3   9        0.11       -1.33      2.68 o 
  11   3   9        0.46        1.19      5.03 o 
   1   4   9        2.82        6.07      1.28 o 
   2   4   9        3.53        4.31      1.22 o 
   3   4   9       72.28       64.37      3.18 o 
   4   4   9       99.32       88.71      6.30 o 
   5   4   9       77.83       78.61      4.15 o 
   6   4   9       92.30       91.14      4.67 o 
   7   4   9      136.30      119.83      9.68 o 
   8   4   9       10.71       14.22      3.36 o 
   9   4   9        3.24        5.88      3.04 o 
  10   4   9        2.27        1.07      2.90 o 
  11   4   9       13.74       19.30      4.04 o 
   0   5   9      545.70      566.58     11.56 o 
   1   5   9       13.89       11.06      1.66 o 
   2   5   9       42.80       47.36      2.57 o 
   3   5   9       49.55       47.36      2.89 o 
   4   5   9       81.56       85.50      4.46 o 
   5   5   9      142.88      145.38      5.38 o 
   6   5   9       46.58       49.76      4.19 o 
   7   5   9       15.79       10.58      3.15 o 
   8   5   9       21.47       24.79      4.79 o 
   9   5   9       57.83       56.33      5.56 o 
  10   5   9        8.09        6.27      3.07 o 
  11   5   9        0.63        0.70      2.90 o 
   1   6   9      108.44      107.58      3.55 o 
   2   6   9      187.84      158.87      4.31 o 
   3   6   9       77.94       77.26      3.99 o 
   4   6   9       56.11       54.72      4.11 o 
   5   6   9       52.35       50.15      3.90 o 
   6   6   9       76.81       76.70      4.76 o 
   7   6   9       94.88       86.00      6.13 o 
   8   6   9        7.83       13.72      3.78 o 
   9   6   9       20.12       13.79      3.88 o 
  10   6   9        0.94        6.67      3.25 o 
   0   7   9       26.78       28.93      3.90 o 
   1   7   9       10.17        9.89      1.82 o 
   2   7   9       59.40       59.55      4.42 o 
   3   7   9       12.71       12.70      2.77 o 
   4   7   9       33.33       32.21      3.48 o 
   5   7   9       76.45       71.78      4.69 o 
   6   7   9       85.63       82.11      5.17 o 
   7   7   9        1.13       -1.05      2.59 o 
   8   7   9       20.81       26.47      4.50 o 
   9   7   9        6.88        8.89      5.58 o 
   1   8   9       17.55       15.24      2.15 o 
   2   8   9       50.75       55.24      3.32 o 
   3   8   9       29.15       34.94      3.06 o 
   4   8   9        8.39        7.54      2.35 o 
   5   8   9       13.10       15.09      2.82 o 
   6   8   9       10.70       13.17      2.76 o 
   7   8   9       21.52       16.63      3.73 o 
   8   8   9        9.93       11.76      3.47 o 
   9   8   9        3.75        8.83      3.60 o 
   0   9   9       38.65       39.12      4.63 o 
   1   9   9        7.14        7.87      1.96 o 
   2   9   9        6.28        7.85      1.97 o 
   3   9   9       15.39       19.55      3.16 o 
   4   9   9       38.07       44.03      5.31 o 
   5   9   9        1.16        6.89      2.37 o 
   6   9   9       15.41       18.13      3.20 o 
   7   9   9        4.30        5.01      2.91 o 
   1  10   9       11.48       12.58      2.23 o 
   2  10   9       25.96       33.89      3.83 o 
   3  10   9       32.04       32.59      3.80 o 
   4  10   9       17.83       19.43      3.18 o 
   5  10   9        4.15        9.20      2.84 o 
   6  10   9       16.04       20.01      3.55 o 
   0  11   9        6.65       16.34      4.73 o 
   1  11   9        0.00        1.77      2.24 o 
   2  11   9       26.26       33.88      3.86 o 
   3  11   9       10.40       15.21      4.66 o 
   4  11   9        4.62        9.18      2.85 o 
   0   0  10     2594.10     2672.15     40.82 o 
   2   0  10       58.70       51.90      2.07 o 
   4   0  10      164.53      170.34      5.69 o 
   6   0  10       60.23       70.85      4.69 o 
   8   0  10       98.78       88.52      8.50 o 
  10   0  10       10.28        5.19      4.02 o 
   1   1  10      275.10      285.46      3.39 o 
   2   1  10      920.67      976.00      8.99 o 
   3   1  10       69.00       62.44      1.75 o 
   4   1  10        8.00        9.24      1.35 o 
   5   1  10      142.90      131.05      6.23 o 
   6   1  10      203.63      201.26      5.30 o 
   7   1  10      134.32      113.30      5.41 o 
   8   1  10      100.73      103.03      6.98 o 
   9   1  10       48.58       55.74      7.45 o 
  10   1  10        2.19        6.44      3.58 o 
  11   1  10        2.47        5.10      3.30 o 
   0   2  10      191.02      189.59      3.93 o 
   1   2  10      165.32      170.12      2.89 o 
   2   2  10       29.19       31.17      1.30 o 
   3   2  10      178.74      152.36      3.37 o 
   4   2  10       27.05       33.11      2.21 o 
   5   2  10       89.88       84.55      3.19 o 
   6   2  10      108.29       89.01      5.30 o 
   7   2  10       50.62       52.89      4.74 o 
   8   2  10       53.83       55.89      5.19 o 
   9   2  10        8.11        9.03      3.31 o 
  10   2  10        1.74        3.82      2.65 o 
  11   2  10        1.73        0.21      3.23 o 
   1   3  10      555.44      528.28      7.29 o 
   2   3  10      489.64      504.55     10.45 o 
   3   3  10       82.36       69.93      3.62 o 
   4   3  10       63.34       65.34      3.54 o 
   5   3  10       73.81       60.88      3.63 o 
   6   3  10       32.63       37.82      4.03 o 
   7   3  10      116.69      113.90      7.07 o 
   8   3  10       12.56       15.22      3.29 o 
   9   3  10        0.52        2.05      2.80 o 
  10   3  10        2.71        3.45      3.00 o 
  11   3  10        6.90        3.14      3.21 o 
   0   4  10      178.68      163.51      5.61 o 
   1   4  10       55.87       63.81      4.35 o 
   2   4  10      285.93      281.55      5.31 o 
   3   4  10      345.19      312.11      7.89 o 
   4   4  10      104.74       96.99      4.32 o 
   5   4  10      151.06      141.18      6.57 o 
   6   4  10      102.67       88.53      6.71 o 
   7   4  10       82.55       83.79      5.78 o 
   8   4  10       21.00       20.35      3.70 o 
   9   4  10       15.07       13.28      3.56 o 
  10   4  10        2.06        4.33      3.25 o 
  11   4  10        6.93        9.00      3.69 o 
   1   5  10        5.69        4.33      1.40 o 
   2   5  10       72.94       70.69      3.14 o 
   3   5  10       55.57       55.45      3.21 o 
   4   5  10       98.18       91.95      4.59 o 
   5   5  10       14.14       15.05      2.65 o 
   6   5  10       20.73       27.09      3.70 o 
   7   5  10      217.32      208.53      8.35 o 
   8   5  10       40.22       34.97      6.14 o 
   9   5  10        0.02        5.48      2.96 o 
  10   5  10        3.67        5.35      2.95 o 
   0   6  10      263.80      266.87      8.14 o 
   1   6  10        6.71        7.68      1.64 o 
   2   6  10       20.96       17.43      2.11 o 
   3   6  10      127.39      126.86      4.57 o 
   4   6  10      149.15      136.98      5.41 o 
   5   6  10       25.75       22.68      5.06 o 
   6   6  10      126.68      129.92      6.06 o 
   7   6  10       15.25       19.32      3.83 o 
   8   6  10        5.07        8.17      3.25 o 
   9   6  10        7.61        1.46      3.13 o 
  10   6  10        4.43       14.84      4.29 o 
   1   7  10        2.96        0.99      1.46 o 
   2   7  10        4.36        6.64      1.73 o 
   3   7  10      101.16       95.50      4.38 o 
   4   7  10       46.14       40.97      3.78 o 
   5   7  10        6.27        1.88      1.97 o 
   6   7  10       19.56       20.78      3.17 o 
   7   7  10        6.42       16.96      3.56 o 
   8   7  10       24.95       31.52      4.78 o 
   9   7  10        0.82       -0.88      3.58 o 
   0   8  10       25.36       21.22      3.55 o 
   1   8  10       50.80       49.99      3.27 o 
   2   8  10        9.57       10.68      2.05 o 
   3   8  10        8.80       12.79      2.32 o 
   4   8  10        1.47        3.22      2.24 o 
   5   8  10        6.14        9.49      2.66 o 
   6   8  10        7.05        9.04      2.67 o 
   7   8  10       35.01       30.14      4.59 o 
   8   8  10       15.96       21.32      4.36 o 
   1   9  10       65.05       68.59      3.84 o 
   2   9  10       23.09       22.43      2.67 o 
   3   9  10        1.38        7.60      2.33 o 
   4   9  10       27.04       27.45      3.69 o 
   5   9  10        6.10        7.95      2.58 o 
   6   9  10        0.96        1.83      2.27 o 
   7   9  10        3.45        4.13      3.16 o 
   0  10  10        9.03        6.03      3.66 o 
   1  10  10        1.53        4.21      2.32 o 
   2  10  10       26.69       25.70      3.83 o 
   3  10  10        5.48       10.98      2.79 o 
   4  10  10       13.41       12.40      2.88 o 
   5  10  10        4.47        3.78      2.42 o 
   6  10  10        2.67        3.80      2.65 o 
   1  11  10        6.92       13.46      2.68 o 
   2  11  10        9.13       12.40      2.91 o 
   3  11  10        3.91       11.74      4.25 o 
   2   0  11      213.53      225.28      4.27 o 
   4   0  11       43.05       50.59      3.69 o 
   6   0  11       91.07       78.84      5.06 o 
   8   0  11      141.91      141.23     21.68 o 
  10   0  11       15.71       12.72      5.31 o 
   0   1  11     1227.98     1344.72     14.75 o 
   1   1  11      243.04      225.13      3.20 o 
   2   1  11        6.92        8.44      0.82 o 
   3   1  11       19.19       22.41      1.42 o 
   4   1  11       69.76       65.60      2.88 o 
   5   1  11       25.98       21.81      2.35 o 
   6   1  11      460.93      431.03      8.21 o 
   7   1  11      113.05      104.16      7.80 o 
   8   1  11       87.50       77.04      5.16 o 
   9   1  11        2.78        5.30      2.83 o 
  10   1  11        3.03       -0.96      2.80 o 
  11   1  11        0.25        8.11      3.37 o 
   1   2  11       21.10       18.66      1.14 o 
   2   2  11       78.55       69.98      2.56 o 
   3   2  11       94.96       79.45      2.68 o 
   4   2  11       85.68       73.62      2.97 o 
   5   2  11        9.87        6.77      2.40 o 
   6   2  11      108.87      104.26      5.88 o 
   7   2  11       29.59       26.99      3.95 o 
   8   2  11       18.86       21.60      3.43 o 
   9   2  11        0.28        0.70      2.36 o 
  10   2  11       11.75       15.76      3.58 o 
  11   2  11       10.29       17.77      4.73 o 
   0   3  11       93.02       86.18      4.18 o 
   1   3  11       89.47       98.81      2.38 o 
   2   3  11      134.57      123.93      3.77 o 
   3   3  11       23.83       27.44      2.24 o 
   4   3  11        3.88        6.60      1.80 o 
   5   3  11      185.48      167.27      5.45 o 
   6   3  11       77.03       80.17      7.21 o 
   7   3  11      147.92      133.34      7.08 o 
   8   3  11        1.63        2.52      2.70 o 
   9   3  11       14.96       16.33      5.32 o 
  10   3  11        1.38        3.28      3.15 o 
  11   3  11        1.17        3.89      4.11 o 
   1   4  11       11.19        9.01      1.69 o 
   2   4  11       17.64       20.29      1.99 o 
   3   4  11      194.36      183.29      4.91 o 
   4   4  11      176.66      165.52      5.44 o 
   5   4  11       49.36       41.80      3.46 o 
   6   4  11        0.26        0.96      2.12 o 
   7   4  11       43.68       45.28      4.81 o 
   8   4  11       18.79       17.57      3.62 o 
   9   4  11       13.76       16.80      3.57 o 
  10   4  11        3.37        4.91      3.21 o 
   0   5  11       60.89       54.21      3.98 o 
   1   5  11       38.23       41.85      2.67 o 
   2   5  11       46.83       50.12      2.84 o 
   3   5  11       52.18       48.71      3.15 o 
   4   5  11      122.87      113.34      5.01 o 
   5   5  11       24.45       25.12      3.38 o 
   6   5  11      103.04       94.31      5.72 o 
   7   5  11       10.60       11.58      3.25 o 
   8   5  11       19.52       24.00      4.20 o 
   9   5  11        9.85        6.97      3.31 o 
  10   5  11        4.85        5.11      3.35 o 
   1   6  11        3.99        4.87      1.67 o 
   2   6  11       55.33       52.70      3.08 o 
   3   6  11       30.74       27.55      2.79 o 
   4   6  11       39.01       35.01      3.40 o 
   5   6  11       35.68       34.02      3.59 o 
   6   6  11        6.75       11.27      2.61 o 
   7   6  11        4.94        2.12      2.70 o 
   8   6  11       47.38       42.08      5.20 o 
   9   6  11        2.96        7.47      3.39 o 
   0   7  11      199.45      190.36     14.36 o 
   1   7  11       40.82       39.64      2.94 o 
   2   7  11       37.05       40.28      2.91 o 
   3   7  11        3.01        4.14      1.73 o 
   4   7  11       13.08       12.13      2.70 o 
   5   7  11       27.52       28.10      3.49 o 
   6   7  11       11.90       14.88      2.84 o 
   7   7  11       23.36       27.28      4.48 o 
   8   7  11        3.22        2.93      3.18 o 
   9   7  11        5.72       12.17      3.85 o 
   1   8  11       13.27       13.22      2.18 o 
   2   8  11       58.50       60.07      3.59 o 
   3   8  11        4.21        4.24      2.00 o 
   4   8  11        4.10        1.49      2.62 o 
   5   8  11       10.99        7.16      2.44 o 
   6   8  11        4.66        6.56      2.44 o 
   7   8  11        8.26       10.43      3.40 o 
   8   8  11        3.23       -1.19      2.72 o 
   0   9  11       48.30       53.65      5.19 o 
   1   9  11       35.19       35.26      3.12 o 
   2   9  11        7.58       13.04      2.20 o 
   3   9  11       32.59       31.55      3.31 o 
   4   9  11       15.90       16.59      3.05 o 
   5   9  11        0.25        0.26      2.14 o 
   6   9  11        7.89       10.32      2.86 o 
   7   9  11        2.86        6.76      3.39 o 
   1  10  11       11.05       13.96      2.24 o 
   2  10  11        1.73        6.44      2.32 o 
   3  10  11       13.26       12.52      2.75 o 
   4  10  11        0.70        0.70      2.36 o 
   5  10  11        3.14        7.81      2.68 o 
   0  11  11       30.88       29.81      4.40 o 
   1  11  11        5.75        6.96      2.48 o 
   2  11  11        2.89        5.52      2.59 o 
   3  11  11        3.44        5.47      2.63 o 
   0   0  12      782.56      742.79     14.94 o 
   2   0  12      450.82      413.72      6.38 o 
   4   0  12      188.11      191.85      6.48 o 
   6   0  12      254.36      221.86      7.61 o 
   8   0  12       14.26       13.76      4.54 o 
  10   0  12       10.55        8.56      4.90 o 
   1   1  12      250.93      257.23      3.59 o 
   2   1  12       31.62       30.44      1.44 o 
   3   1  12      113.40      113.91      2.71 o 
   4   1  12      185.22      161.41      4.16 o 
   5   1  12       63.19       59.59      3.12 o 
   6   1  12       62.62       69.11      3.99 o 
   7   1  12       18.38       20.97      2.93 o 
   8   1  12       94.86       83.48      4.90 o 
   9   1  12       11.81       16.12      3.50 o 
  10   1  12        4.95        7.72      3.32 o 
  11   1  12        2.24        9.08      4.54 o 
   0   2  12      189.18      169.47      3.96 o 
   1   2  12      317.13      334.43      4.33 o 
   2   2  12       61.23       57.76      2.35 o 
   3   2  12       38.54       37.54      1.98 o 
   4   2  12      169.33      143.37      3.72 o 
   5   2  12      252.59      218.82      6.52 o 
   6   2  12       79.43       82.19      5.20 o 
   7   2  12       11.13       16.80      2.87 o 
   8   2  12        4.27        5.38      2.49 o 
   9   2  12       11.95        4.99      2.82 o 
  10   2  12        0.88        1.12      3.45 o 
  11   2  12        2.74        7.09      4.08 o 
   1   3  12       11.18        9.25      1.52 o 
   2   3  12        6.23        7.12      1.58 o 
   3   3  12      418.73      385.23      7.12 o 
   4   3  12       31.36       29.95      2.72 o 
   5   3  12      322.93      278.86      8.63 o 
   6   3  12       40.06       30.70      5.39 o 
   7   3  12       36.15       29.46      4.23 o 
   8   3  12        1.17        0.34      3.89 o 
   9   3  12        1.92        1.98      3.02 o 
  10   3  12        0.10        6.29      2.99 o 
   0   4  12       63.21       62.02      4.17 o 
   1   4  12      184.06      171.69      4.34 o 
   2   4  12       19.48       22.54      2.14 o 
   3   4  12      146.21      123.66      4.36 o 
   4   4  12      146.67      140.16      6.22 o 
   5   4  12        2.94        5.73      2.18 o 
   6   4  12       34.00       25.50      4.05 o 
   7   4  12       34.34       33.96      4.40 o 
   8   4  12       12.01       12.61      3.33 o 
   9   4  12        1.66        3.78      3.11 o 
  10   4  12        2.16       17.40      3.84 o 
   1   5  12      214.64      202.58      6.55 o 
   2   5  12       29.85       31.85      2.49 o 
   3   5  12      117.40      111.82      4.37 o 
   4   5  12       95.45       90.01      4.97 o 
   5   5  12       42.86       42.41      3.70 o 
   6   5  12        3.95        5.16      2.26 o 
   7   5  12        4.77        7.34      3.04 o 
   8   5  12       17.65       15.50      4.20 o 
   9   5  12        6.12        9.55      3.52 o 
  10   5  12        2.48        6.48      3.34 o 
   0   6  12       19.05       20.88      3.30 o 
   1   6  12      102.65      103.45      4.20 o 
   2   6  12       86.25       85.33      4.51 o 
   3   6  12        1.96        6.18      1.88 o 
   4   6  12       27.97       30.71      3.39 o 
   5   6  12       27.83       32.82      3.49 o 
   6   6  12       11.47       13.09      2.81 o 
   7   6  12        2.77        4.94      3.07 o 
   8   6  12        1.47        6.84      6.93 o 
   9   6  12        7.98       13.36      3.78 o 
   1   7  12        0.23        2.26      1.62 o 
   2   7  12       13.12       14.77      2.31 o 
   3   7  12       24.23       26.20      3.63 o 
   4   7  12       33.81       32.04      3.65 o 
   5   7  12        7.16        4.76      2.26 o 
   6   7  12        6.08       11.34      2.92 o 
   7   7  12       11.97       16.22      3.47 o 
   8   7  12        2.53        0.17      2.83 o 
   0   8  12       71.24       74.74      5.65 o 
   1   8  12       47.41       42.90      3.27 o 
   2   8  12        2.03        4.37      1.84 o 
   3   8  12       31.64       31.12      2.97 o 
   4   8  12        3.21        3.72      2.33 o 
   5   8  12        1.09       -0.46      2.09 o 
   6   8  12       10.22       10.46      2.75 o 
   7   8  12        1.68        5.19      2.45 o 
   1   9  12       79.65       76.78      4.19 o 
   2   9  12        9.98        8.77      2.09 o 
   3   9  12       20.72       27.73      3.07 o 
   4   9  12        3.58        7.77      2.48 o 
   5   9  12        4.53        8.09      2.49 o 
   6   9  12       22.19       24.55      3.71 o 
   0  10  12       47.93       46.26      4.97 o 
   1  10  12        1.45        4.14      1.90 o 
   2  10  12       11.91       16.21      2.53 o 
   3  10  12        0.35        1.49      2.28 o 
   4  10  12        3.90        6.46      2.79 o 
   1  11  12        4.96        7.75      2.49 o 
   2   0  13       50.32       49.96      2.79 o 
   4   0  13       43.03       43.33      3.80 o 
   6   0  13      332.65      321.53      9.46 o 
   8   0  13      106.92      103.41      9.73 o 
  10   0  13       15.77       15.49      5.31 o 
   0   1  13       65.60       62.25      4.05 o 
   1   1  13       61.32       57.78      1.85 o 
   2   1  13      108.15      104.24      2.58 o 
   3   1  13        9.99       10.89      1.49 o 
   4   1  13       20.03       19.89      2.07 o 
   5   1  13       13.10       19.27      2.20 o 
   6   1  13       77.05       65.26      5.56 o 
   7   1  13       39.52       42.11      3.62 o 
   8   1  13       35.94       34.48      3.97 o 
   9   1  13        2.71        3.36      2.73 o 
  10   1  13        4.02        4.42      3.42 o 
  11   1  13        1.92        8.22      4.21 o 
   1   2  13       25.33       27.46      1.79 o 
   2   2  13       27.23       28.03      1.86 o 
   3   2  13      134.24      128.04      4.41 o 
   4   2  13       18.56       18.44      2.25 o 
   5   2  13       21.95       21.75      3.01 o 
   6   2  13        1.86        4.25      2.31 o 
   7   2  13       27.32       19.35      4.55 o 
   8   2  13        5.07        2.78      2.47 o 
   9   2  13       13.44       17.08      3.67 o 
  10   2  13        5.69        6.87      3.00 o 
   0   3  13       63.72       64.45      3.56 o 
   1   3  13       76.75       76.49      2.56 o 
   2   3  13      103.87       94.98      3.62 o 
   3   3  13      181.07      176.61      4.83 o 
   4   3  13      185.82      165.42      4.74 o 
   5   3  13       59.76       65.07      4.94 o 
   6   3  13       45.27       40.23      4.43 o 
   7   3  13       36.03       24.85      4.04 o 
   8   3  13        2.55        3.41      2.75 o 
   9   3  13        3.03        1.38      2.54 o 
  10   3  13        5.07       10.05      3.30 o 
   1   4  13      245.21      218.88      5.05 o 
   2   4  13        7.28        5.96      1.77 o 
   3   4  13       90.11       83.11      3.84 o 
   4   4  13       49.75       49.34      3.37 o 
   5   4  13       94.23       85.33      5.73 o 
   6   4  13       27.30       34.27      4.28 o 
   7   4  13       11.36       15.00      3.49 o 
   8   4  13        5.83        4.71      3.84 o 
   9   4  13        1.69        5.25      3.23 o 
  10   4  13        4.96       12.35      3.81 o 
   0   5  13       93.15      102.70      7.01 o 
   1   5  13       75.77       81.35      4.11 o 
   2   5  13       10.75       12.74      2.00 o 
   3   5  13      119.79      114.44      5.29 o 
   4   5  13      107.98      108.51      4.64 o 
   5   5  13        4.83        7.85      2.38 o 
   6   5  13       19.79       15.66      3.61 o 
   7   5  13       13.22       19.90      3.94 o 
   8   5  13       25.48       27.23      4.60 o 
   9   5  13        3.28        3.84      3.95 o 
   1   6  13      142.08      139.38      4.43 o 
   2   6  13       97.91       96.24      4.13 o 
   3   6  13       15.60       15.43      2.38 o 
   4   6  13        2.30        3.01      3.24 o 
   5   6  13       34.99       37.58      3.73 o 
   6   6  13       10.86       17.91      3.96 o 
   7   6  13        0.84        2.15      3.20 o 
   8   6  13       11.45       13.18      5.40 o 
   9   6  13        3.57        7.89      3.75 o 
   0   7  13       83.90       78.55      6.62 o 
   1   7  13      193.02      174.78      5.21 o 
   2   7  13      158.36      138.63      4.83 o 
   3   7  13        2.65        4.86      2.04 o 
   4   7  13        0.59        1.90      2.68 o 
   5   7  13        1.97       -0.60      2.20 o 
   6   7  13       20.61       23.25      3.44 o 
   7   7  13       12.64       18.39      4.20 o 
   8   7  13        3.32        3.62      3.17 o 
   1   8  13       82.92       88.18      4.89 o 
   2   8  13       25.48       23.81      2.73 o 
   3   8  13       18.37       24.55      3.07 o 
   4   8  13        9.05        9.61      2.78 o 
   5   8  13        2.10        7.05      2.49 o 
   6   8  13        3.98       11.66      2.91 o 
   7   8  13        2.10        4.12      3.05 o 
   0   9  13       23.23       22.98      3.80 o 
   1   9  13        3.38        6.83      1.97 o 
   2   9  13       11.15        9.13      2.42 o 
   3   9  13        3.83        6.01      2.39 o 
   4   9  13        6.86       11.03      2.86 o 
   5   9  13       19.42       19.49      3.39 o 
   6   9  13       22.71       29.72      3.86 o 
   1  10  13       12.19       18.63      2.54 o 
   2  10  13       26.83       33.34      3.27 o 
   3  10  13        2.20        5.97      2.54 o 
   4  10  13        1.56        3.72      2.50 o 
   0   0  14      408.62      440.55     11.14 o 
   2   0  14      297.50      242.64     13.18 o 
   4   0  14      153.07      153.14     12.40 o 
   6   0  14       88.06       81.71      5.42 o 
   8   0  14       19.27       28.91      5.68 o 
  10   0  14        9.12        8.05      5.01 o 
   1   1  14       20.46       24.06      1.59 o 
   2   1  14       31.13       27.01      1.71 o 
   3   1  14      146.39      143.48      4.54 o 
   4   1  14       61.84       64.13      3.16 o 
   5   1  14        8.22        9.25      1.92 o 
   6   1  14       11.70        6.81      2.23 o 
   7   1  14        5.29        3.43      2.33 o 
   8   1  14       13.67       14.24      3.36 o 
   9   1  14        6.40        6.14      3.06 o 
  10   1  14       16.05       15.73      3.86 o 
   0   2  14       88.26       89.74      3.77 o 
   1   2  14      309.69      313.83      5.71 o 
   2   2  14       67.55       67.25      3.18 o 
   3   2  14       13.13       12.78      1.87 o 
   4   2  14       10.83        9.87      2.07 o 
   5   2  14        8.97       15.92      2.60 o 
   6   2  14        2.23        3.36      2.06 o 
   7   2  14       32.32       28.31      3.25 o 
   8   2  14       16.73       13.31      2.88 o 
   9   2  14        3.86        3.30      2.86 o 
  10   2  14        0.26        3.41      3.10 o 
   1   3  14       85.69       85.48      2.81 o 
   2   3  14      128.29      114.96      3.41 o 
   3   3  14      233.60      231.11      5.20 o 
   4   3  14       59.97       56.36      3.37 o 
   5   3  14       46.22       40.65      4.38 o 
   6   3  14        6.31        9.05      2.52 o 
   7   3  14       22.96       21.97      3.39 o 
   8   3  14       10.04        6.41      2.80 o 
   9   3  14        7.18       10.30      3.21 o 
  10   3  14        1.76        7.79      3.31 o 
   0   4  14      256.39      261.60      8.12 o 
   1   4  14      139.32      129.84      4.06 o 
   2   4  14      130.87      109.95      4.38 o 
   3   4  14       64.28       62.10      3.50 o 
   4   4  14       59.39       50.15      3.80 o 
   5   4  14       26.02       34.27      4.22 o 
   6   4  14        1.22        2.41      2.33 o 
   7   4  14       26.95       23.39      4.01 o 
   8   4  14       10.14       12.36      3.57 o 
   9   4  14        1.37       -0.58      2.81 o 
   1   5  14      118.88      127.17      4.34 o 
   2   5  14      275.82      263.26      6.01 o 
   3   5  14      106.80      105.51      4.61 o 
   4   5  14       27.81       27.14      2.83 o 
   5   5  14       16.61       18.99      3.70 o 
   6   5  14        6.73        7.62      3.08 o 
   7   5  14        0.07        2.96      3.37 o 
   8   5  14       19.09       16.42      4.08 o 
   9   5  14        5.76       14.32      3.93 o 
   0   6  14      128.57      129.13      6.62 o 
   1   6  14       49.60       55.43      3.43 o 
   2   6  14       12.80       14.74      2.30 o 
   3   6  14       22.41       22.33      2.83 o 
   4   6  14        1.21        3.16      2.07 o 
   5   6  14       10.84        9.36      2.60 o 
   6   6  14        3.37        0.80      3.24 o 
   7   6  14        4.65        4.82      3.29 o 
   8   6  14        5.36        8.09      3.48 o 
   1   7  14       32.11       39.75      3.17 o 
   2   7  14       17.82       19.04      2.45 o 
   3   7  14       66.60       63.58      4.18 o 
   4   7  14       27.25       28.07      3.52 o 
   5   7  14       18.70       21.26      3.29 o 
   6   7  14        7.81        8.04      3.54 o 
   7   7  14        1.00        7.63      3.45 o 
   0   8  14       11.19       14.41      5.47 o 
   1   8  14       13.98       19.59      2.65 o 
   2   8  14        8.07        8.42      2.09 o 
   3   8  14        3.64        6.74      2.11 o 
   4   8  14        3.07        4.15      2.28 o 
   5   8  14        7.35        4.68      2.33 o 
   6   8  14        5.85       10.39      2.93 o 
   1   9  14        9.65       11.40      2.36 o 
   2   9  14        6.87       11.75      2.52 o 
   3   9  14        1.45        5.12      2.45 o 
   4   9  14        8.05        7.61      2.63 o 
   5   9  14        1.01        5.33      2.50 o 
   0  10  14       46.62       46.06      5.45 o 
   1  10  14        8.41       10.65      2.39 o 
   2  10  14        2.33        7.33      2.13 o 
   3  10  14        8.52       10.75      2.77 o 
   2   0  15      304.81      300.94      9.61 o 
   4   0  15       41.34       41.93      6.98 o 
   6   0  15       18.77       14.92      3.19 o 
   8   0  15       17.08       22.92      5.33 o 
  10   0  15        2.09        5.22      4.68 o 
   0   1  15       79.79       77.51      3.34 o 
   1   1  15       58.70       60.24      2.51 o 
   2   1  15      219.82      220.20      5.45 o 
   3   1  15       46.91       46.36      2.79 o 
   4   1  15       82.40       77.17      4.24 o 
   5   1  15       26.71       24.52      2.83 o 
   6   1  15       80.99       66.52      4.23 o 
   7   1  15       12.41       14.34      2.75 o 
   8   1  15       14.30       18.17      3.63 o 
   9   1  15        3.70        3.32      2.76 o 
  10   1  15        4.07        8.58      4.54 o 
   1   2  15       86.61       83.89      2.88 o 
   2   2  15      130.00      124.31      3.46 o 
   3   2  15       89.23       91.74      4.15 o 
   4   2  15       88.91       88.64      5.11 o 
   5   2  15       79.74       72.75      4.18 o 
   6   2  15       19.38       16.39      2.72 o 
   7   2  15       11.20        9.95      2.64 o 
   8   2  15        2.28        3.81      2.54 o 
   9   2  15        0.37       -3.66      2.58 o 
  10   2  15        9.25       12.23      3.73 o 
   0   3  15      132.78      103.04      5.93 o 
   1   3  15       80.09       81.07      3.13 o 
   2   3  15      157.40      169.82      4.10 o 
   3   3  15       43.74       43.45      2.89 o 
   4   3  15        5.83        8.73      2.49 o 
   5   3  15       27.24       26.37      3.36 o 
   6   3  15        0.37        0.84      2.16 o 
   7   3  15       50.88       39.85      4.40 o 
   8   3  15       12.39       18.31      3.57 o 
   9   3  15        1.45        2.79      2.92 o 
   1   4  15       13.10       14.00      2.06 o 
   2   4  15       78.82       69.37      4.87 o 
   3   4  15       24.37       25.13      2.67 o 
   4   4  15       14.05       10.86      2.47 o 
   5   4  15       18.76       14.16      3.48 o 
   6   4  15        1.87        0.35      2.64 o 
   7   4  15       21.89       22.24      4.01 o 
   8   4  15       14.19       13.65      3.69 o 
   9   4  15        9.62       12.42      3.48 o 
   0   5  15      100.25      101.74      5.75 o 
   1   5  15       46.60       49.84      3.22 o 
   2   5  15       11.17       15.08      2.35 o 
   3   5  15        6.33        7.57      2.06 o 
   4   5  15       61.48       62.18      6.12 o 
   5   5  15        6.65        7.83      3.06 o 
   6   5  15        1.10       -3.30      2.20 o 
   7   5  15       15.15       24.19      4.34 o 
   8   5  15        2.08        5.70      3.22 o 
   1   6  15        8.43       12.40      2.21 o 
   2   6  15       53.30       55.85      3.53 o 
   3   6  15       57.63       56.90      3.93 o 
   4   6  15       13.52       15.18      2.55 o 
   5   6  15        0.04       -3.10      2.54 o 
   6   6  15        1.33        1.87      2.81 o 
   7   6  15        1.73        6.69      3.43 o 
   8   6  15       12.71       14.74      3.94 o 
   0   7  15        9.70       11.69      3.18 o 
   1   7  15        2.01        5.22      1.92 o 
   2   7  15        5.01        4.15      1.80 o 
   3   7  15        0.91        7.32      2.26 o 
   4   7  15        6.27        7.59      2.51 o 
   5   7  15        5.64        5.85      2.44 o 
   6   7  15        6.78        8.24      3.77 o 
   7   7  15        1.33        2.42      3.23 o 
   1   8  15       13.43       15.51      2.39 o 
   2   8  15        9.98       14.59      2.37 o 
   3   8  15        1.69        3.95      1.99 o 
   4   8  15        0.62        1.31      2.16 o 
   5   8  15        0.45        6.07      2.38 o 
   6   8  15        0.17       -0.17      3.41 o 
   0   9  15       16.61       28.07      6.33 o 
   1   9  15        4.24        9.38      2.75 o 
   2   9  15        3.21        9.19      2.44 o 
   3   9  15        7.81       12.00      2.70 o 
   4   9  15        5.99        9.25      2.71 o 
   0   0  16      133.55      116.08      9.42 o 
   2   0  16       74.00       67.64      5.75 o 
   4   0  16       77.67       74.19      4.97 o 
   6   0  16        3.32        4.31      3.53 o 
   8   0  16       18.06       19.02      5.25 o 
   1   1  16      164.80      163.15      5.38 o 
   2   1  16       73.75       59.88      3.31 o 
   3   1  16        8.32        9.56      1.85 o 
   4   1  16       55.68       45.22      2.97 o 
   5   1  16       77.74       73.10      4.20 o 
   6   1  16        9.07       11.51      2.48 o 
   7   1  16        8.00        7.79      2.80 o 
   8   1  16       17.82       17.48      3.29 o 
   9   1  16        3.61        9.17      3.26 o 
   0   2  16        3.23        1.79      2.09 o 
   1   2  16       59.18       50.45      2.73 o 
   2   2  16       38.47       50.41      2.90 o 
   3   2  16      229.99      206.73      5.75 o 
   4   2  16      106.50       99.92      6.88 o 
   5   2  16        9.72       12.11      2.49 o 
   6   2  16       13.79       11.81      2.64 o 
   7   2  16        1.65        3.42      2.26 o 
   8   2  16        1.07        1.69      2.28 o 
   9   2  16        1.96       11.08      3.41 o 
   1   3  16        0.73        1.37      1.66 o 
   2   3  16       67.28       75.29      3.15 o 
   3   3  16       43.79       45.51      3.38 o 
   4   3  16        4.44        8.43      2.21 o 
   5   3  16        4.07        5.06      2.17 o 
   6   3  16       30.63       30.58      3.39 o 
   7   3  16       40.97       40.40      4.62 o 
   8   3  16        2.06        1.87      2.47 o 
   9   3  16        9.68       12.71      3.06 o 
   0   4  16       45.21       50.97      6.75 o 
   1   4  16       42.64       41.59      2.94 o 
   2   4  16       89.37       89.07      4.25 o 
   3   4  16       57.65       63.95      3.84 o 
   4   4  16        4.78        6.36      2.32 o 
   5   4  16        5.16        4.80      2.43 o 
   6   4  16       21.21       21.16      3.34 o 
   7   4  16       23.11       25.64      3.83 o 
   8   4  16        1.29        6.02      2.70 o 
   1   5  16       15.53       17.18      2.36 o 
   2   5  16       39.51       42.39      3.37 o 
   3   5  16       12.79       12.54      2.36 o 
   4   5  16       14.42       16.81      2.96 o 
   5   5  16        2.81       -0.22      2.48 o 
   6   5  16        6.30       10.87      3.31 o 
   7   5  16       18.90       21.38      4.19 o 
   8   5  16        7.72       15.84      8.49 o 
   0   6  16       23.87       33.87      4.28 o 
   1   6  16        6.94        4.28      1.82 o 
   2   6  16       38.88       39.65      3.51 o 
   3   6  16        7.40        8.84      2.39 o 
   4   6  16       33.64       35.76      3.99 o 
   5   6  16       16.01       23.50      4.90 o 
   6   6  16       12.15       10.54      3.41 o 
   7   6  16        4.52        7.71      3.31 o 
   1   7  16        3.68        8.08      3.07 o 
   2   7  16        2.03        5.40      1.92 o 
   3   7  16       26.58       26.22      3.10 o 
   4   7  16        0.46        0.40      2.23 o 
   5   7  16        1.75       11.74      3.17 o 
   6   7  16        2.18        0.86      3.54 o 
   0   8  16       24.18       31.02      4.32 o 
   1   8  16        5.18        9.31      2.07 o 
   2   8  16        2.52        5.27      1.92 o 
   3   8  16        8.66       12.03      2.35 o 
   4   8  16       15.64       19.94      3.37 o 
   5   8  16        0.45       -0.42      2.76 o 
   1   9  16        5.95        8.18      3.19 o 
   2   9  16        1.65        8.39      2.12 o 
   3   9  16        3.50        9.00      2.77 o 
   2   0  17       23.19       25.47      3.31 o 
   4   0  17       13.81       13.43      2.93 o 
   6   0  17       29.48       39.78      6.00 o 
   8   0  17       15.04       10.68      4.08 o 
   0   1  17       31.63       35.95      4.15 o 
   1   1  17       23.47       31.14      2.94 o 
   2   1  17       14.87       12.27      2.18 o 
   3   1  17       41.06       40.19      2.84 o 
   4   1  17       28.73       25.80      2.90 o 
   5   1  17       43.49       46.82      3.64 o 
   6   1  17        5.64        6.78      2.29 o 
   7   1  17        2.24        4.39      2.58 o 
   8   1  17        7.68        7.45      2.89 o 
   9   1  17        3.55        4.58      3.01 o 
   1   2  17        1.13        4.35      2.02 o 
   2   2  17       79.78       77.74      3.90 o 
   3   2  17       23.84       23.86      2.75 o 
   4   2  17        7.78       11.80      2.36 o 
   5   2  17        7.41        8.21      3.17 o 
   6   2  17        7.20        9.77      2.44 o 
   7   2  17        4.25        6.87      2.49 o 
   8   2  17        1.39        9.65      3.03 o 
   9   2  17        6.10        3.16      3.08 o 
   0   3  17       34.61       39.80      4.11 o 
   1   3  17       37.56       37.54      3.01 o 
   2   3  17       49.45       55.33      5.44 o 
   3   3  17       23.33       20.53      2.71 o 
   4   3  17       63.22       71.48      4.28 o 
   5   3  17        2.28       -0.45      1.92 o 
   6   3  17       23.35       22.60      3.20 o 
   7   3  17        3.45        1.95      2.20 o 
   8   3  17        1.06        7.35      2.70 o 
   1   4  17       11.09       10.57      2.43 o 
   2   4  17        8.73       13.95      2.90 o 
   3   4  17        5.49        9.69      2.53 o 
   4   4  17       33.05       34.65      3.40 o 
   5   4  17        4.71        5.98      2.69 o 
   6   4  17        5.12       10.92      3.00 o 
   7   4  17        7.22        7.22      2.79 o 
   8   4  17        5.65       10.42      4.06 o 
   0   5  17       33.52       42.26      4.39 o 
   1   5  17        7.14        6.77      1.97 o 
   2   5  17       34.70       31.65      3.09 o 
   3   5  17       12.89       14.31      3.14 o 
   4   5  17        3.54        3.30      3.29 o 
   5   5  17        9.42       12.62      3.40 o 
   6   5  17        3.02        5.72      3.24 o 
   7   5  17        1.80        6.85      3.74 o 
   1   6  17       26.79       26.76      2.76 o 
   2   6  17       33.32       33.88      4.38 o 
   3   6  17       11.60       11.51      2.84 o 
   4   6  17        1.32        1.55      3.10 o 
   5   6  17       11.58        9.50      3.46 o 
   6   6  17        0.53        1.84      2.93 o 
   7   6  17        2.41        4.34      3.38 o 
   0   7  17        3.27        6.78      2.60 o 
   1   7  17        8.79       14.19      2.29 o 
   2   7  17        0.57        3.65      2.08 o 
   3   7  17        1.23        3.97      2.03 o 
   4   7  17        4.00        4.54      2.75 o 
   5   7  17        6.96       12.24      3.69 o 
   1   8  17        0.80        7.64      2.48 o 
   2   8  17        5.36       11.71      2.48 o 
   3   8  17        9.78       12.56      2.60 o 
   4   8  17        8.23        9.81      2.83 o 
   0   9  17        4.91       10.92      3.47 o 
   1   9  17        4.13        9.43      2.22 o 
   2   0  18       12.27        8.67      3.86 o 
   4   0  18       15.44       22.81      7.68 o 
   6   0  18        4.92       11.53      4.04 o 
   8   0  18        0.54        5.90      4.03 o 
   1   1  18        4.67        7.91      7.04 o 
   2   1  18        3.77        2.60      1.69 o 
   3   1  18        0.55        1.72      2.57 o 
   4   1  18       86.63       85.40      4.41 o 
   5   1  18        0.78       -0.92      1.73 o 
   6   1  18        1.88       -1.24      1.84 o 
   7   1  18        0.20        0.78      2.34 o 
   8   1  18        0.83        9.39      6.94 o 
   0   2  18      175.88      181.14     12.89 o 
   1   2  18       52.60       58.98      5.33 o 
   2   2  18        5.21        2.31      2.44 o 
   3   2  18        4.97        8.25      2.22 o 
   4   2  18       15.68       13.20      2.47 o 
   5   2  18       18.10       30.82      3.28 o 
   6   2  18        8.18       11.17      2.55 o 
   7   2  18        5.83       14.27      3.39 o 
   8   2  18        0.55        4.05      2.97 o 
   1   3  18       12.52       17.67      3.44 o 
   2   3  18       26.86       31.26      4.03 o 
   3   3  18        2.52        8.70      6.30 o 
   4   3  18        0.52        4.26      2.43 o 
   5   3  18       31.79       34.18      3.50 o 
   6   3  18        4.19        7.87      2.38 o 
   7   3  18        1.89        5.03      2.45 o 
   8   3  18        0.79        5.24      2.66 o 
   0   4  18      254.00      236.69      8.41 o 
   1   4  18       32.99       40.60      3.39 o 
   2   4  18       26.11       29.64      3.43 o 
   3   4  18        4.42        3.83      3.98 o 
   4   4  18        0.63        2.21      2.15 o 
   5   4  18        1.06        8.07      2.30 o 
   6   4  18        1.57        2.28      2.22 o 
   7   4  18       12.63       14.46      3.10 o 
   1   5  18       43.69       51.05      4.78 o 
   2   5  18       20.89       25.80      5.31 o 
   3   5  18        4.97       13.36      4.22 o 
   4   5  18        2.40        3.22      2.76 o 
   5   5  18        7.83        5.80      2.70 o 
   6   5  18        3.27       10.21      4.09 o 
   7   5  18        1.19        2.87      2.86 o 
   0   6  18       34.57       41.65      5.76 o 
   1   6  18       13.90       16.44      2.48 o 
   2   6  18       13.31       15.95      2.72 o 
   3   6  18        0.59        1.91      2.21 o 
   4   6  18        0.23        5.99      2.82 o 
   5   6  18        1.86        8.13      3.31 o 
   6   6  18        0.75        1.73      3.06 o 
   1   7  18        0.13        2.50      2.77 o 
   2   7  18        7.14        9.32      2.56 o 
   3   7  18        5.21        9.12      2.67 o 
   4   7  18        4.62        6.98      3.13 o 
   0   8  18        0.46        6.07      3.13 o 
   1   8  18        3.11        9.32      2.11 o 
   2   8  18        0.25        4.30      2.33 o 
   3   8  18        2.00        3.16      2.10 o 
   2   0  19       66.09       63.43      8.09 o 
   4   0  19       13.78       15.47      3.30 o 
   6   0  19        4.73        6.03      3.37 o 
   8   0  19        1.46        4.00      4.07 o 
   1   1  19        3.06        4.72      4.13 o 
   2   1  19       32.47       24.45      3.68 o 
   3   1  19        7.18        8.30      2.09 o 
   4   1  19        0.61        4.84      3.05 o 
   5   1  19        2.13        1.68      2.42 o 
   6   1  19        6.57        4.20      3.80 o 
   7   1  19        2.59        1.76      2.65 o 
   8   1  19        0.36       -0.61      2.65 o 
   1   2  19        2.61        5.94      2.60 o 
   2   2  19       14.45       22.42      3.59 o 
   3   2  19        5.28        7.22      2.65 o 
   4   2  19       18.85       18.94      2.80 o 
   5   2  19        5.80        5.14      2.31 o 
   6   2  19        0.78        0.96      2.54 o 
   7   2  19        5.15        1.90      2.47 o 
   0   3  19      168.28      182.87     12.43 o 
   1   3  19       60.63       66.35      8.96 o 
   2   3  19        2.88        4.96      4.42 o 
   3   3  19       14.15       21.08      4.52 o 
   4   3  19        3.35        5.02      2.18 o 
   5   3  19        5.99        5.91      2.39 o 
   6   3  19        2.86        4.53      2.35 o 
   7   3  19       10.25       12.45      3.00 o 
   1   4  19        4.36        8.72      2.63 o 
   2   4  19       40.25       42.43      5.43 o 
   3   4  19        4.87        6.91      2.94 o 
   4   4  19        6.99       12.68      5.37 o 
   5   4  19       14.41       17.78      2.99 o 
   6   4  19        0.35        2.57      3.05 o 
   0   5  19       27.79       28.02      4.04 o 
   1   5  19       11.19       17.56      2.78 o 
   2   5  19        2.88        8.50      3.77 o 
   3   5  19       10.53       16.27      5.52 o 
   4   5  19        3.74        5.75      3.75 o 
   5   5  19        8.93        5.45      3.13 o 
   6   5  19        0.42        1.72      2.53 o 
   1   6  19       13.00       15.64      2.50 o 
   2   6  19        3.26       11.97      2.90 o 
   3   6  19        0.90        5.88      5.86 o 
   4   6  19        0.60        0.30      2.76 o 
   5   6  19        4.29        2.05      2.84 o 
   0   7  19        4.23        9.76      3.39 o 
   1   7  19        1.82        7.73      2.24 o 
   2   7  19        2.83        5.99      2.28 o 
   3   7  19        0.51        6.31      2.92 o 
   4   0  20        8.18        4.37      3.13 o 
   6   0  20        8.36        9.90      4.11 o 
   2   1  20       13.92       10.93      5.44 o 
   3   1  20        5.56        7.82      2.77 o 
   4   1  20        1.59        3.58      2.02 o 
   5   1  20        2.98        3.75      2.06 o 
   6   1  20        0.03        4.48      2.40 o 
   7   1  20        5.40       13.16      5.81 o 
   1   2  20        9.45       12.85      5.56 o 
   2   2  20        3.45        5.07      2.60 o 
   3   2  20        2.48        3.65      4.18 o 
   4   2  20       10.02       14.18      2.54 o 
   5   2  20        0.93        4.36      2.10 o 
   6   2  20        0.94        1.43      2.25 o 
   7   2  20        2.16        7.68      3.06 o 
   1   3  20        7.77        5.37      2.74 o 
   2   3  20        9.92       13.93      3.25 o 
   3   3  20       14.71       10.99      3.01 o 
   4   3  20        2.62        3.48      2.71 o 
   5   3  20       13.89       19.81      2.88 o 
   6   3  20        6.54        8.99      2.62 o 
   0   4  20       15.15       20.31      6.07 o 
   1   4  20        4.49        3.83      2.78 o 
   2   4  20        0.93       -1.74      4.85 o 
   3   4  20        8.10       13.93      3.32 o 
   4   4  20        2.56        3.34      3.10 o 
   5   4  20        3.24        7.46      3.73 o 
   6   4  20        0.71        2.33      2.44 o 
   1   5  20        2.49        7.08      2.59 o 
   2   5  20        4.66        2.30      2.57 o 
   3   5  20        0.84       -0.57      3.65 o 
   4   5  20        0.13        2.99      2.76 o 
   5   5  20        8.94       14.42      3.84 o 
   0   6  20       17.13       22.54      5.13 o 
   1   6  20       15.90       29.56      3.80 o 
   2   6  20        1.11        4.12      2.66 o 
   3   6  20        1.12        2.54      2.88 o 
   1   7  20        6.19       15.78      2.75 o 
   4   0  21        5.19        8.20      3.74 o 
   6   0  21        4.35        8.45      4.05 o 
   3   1  21        4.13       -1.35      2.36 o 
   4   1  21        3.43        6.13      2.41 o 
   5   1  21        2.02        2.04      2.28 o 
   6   1  21        2.64        8.29      2.79 o 
   2   2  21       12.94       12.62      4.26 o 
   3   2  21        0.93        7.12      3.02 o 
   4   2  21        2.00        3.89      5.43 o 
   5   2  21        6.39       11.28      3.22 o 
   6   2  21        8.95       12.75      3.21 o 
   1   3  21        2.34        5.35      4.85 o 
   2   3  21        8.47        9.87      3.15 o 
   3   3  21       11.80       12.41      3.29 o 
   4   3  21        9.45       11.29      3.17 o 
   5   3  21        0.82        3.07      2.85 o 
   1   4  21        3.70        7.64      3.04 o 
   2   4  21        4.36        8.03      2.88 o 
   3   4  21        6.33        6.22      2.88 o 
   4   4  21        0.50        5.17      4.79 o 
   0   5  21       53.17       66.78      9.99 o 
   1   5  21        2.26        8.92      3.93 o 
   2   5  21        0.04        0.49      2.78 o 
   3   5  21        4.17        5.87      2.99 o 
   1   6  21        0.13        2.52      2.56 o 
   4   0  22        5.39        7.84      4.93 o 
   3   1  22        5.24        9.73      5.69 o 
   4   1  22        6.18       12.86      3.52 o 
   5   1  22        0.07        3.05      2.30 o 
   3   2  22        3.27        1.53      2.85 o 
   4   2  22        5.80       12.84      3.38 o 
   2   3  22        8.68       16.12      5.58 o 
   3   3  22        5.51        7.69      3.09 o 
   4   3  22        5.31       12.72      3.50 o 
   1   4  22        5.40       10.80      5.54 o 
   2   4  22        6.59        6.93      5.63 o 
   3   4  22        9.50       18.96      3.94 o 
   1   5  22       13.86       22.26      5.18 o 
   3   2  23        3.32       18.18      4.72 o 
                                                 
